# Supplementary material for: Harnessing the Heterogeneity of Prostate Cancer for Target Discovery Using Patient-Derived Explants
Source: Cancers (Basel). 2022 Mar 28;14(7):1708. doi: 10.3390/cancers14071708 (PMC8996971; doi:10.3390/cancers14071708)
Supplement: Supplementary file 1 [file cancers-14-01708-s001.zip]

Archive with 2 entries (2 files):
- Centenera et al Supplementary tables 22Mar2022.xlsx
- Supplementary Figure S1.pdf
