# Supplementary material for: Harnessing the Heterogeneity of Prostate Cancer for Target Discovery Using Patient-Derived Explants
Source: Cancers (Basel). 2022 Mar 28;14(7):1708. doi: 10.3390/cancers14071708 (PMC8996971; doi:10.3390/cancers14071708)
Supplement: Supplementary file 1 [file cancers-14-01708-s001.zip › Centenera et al Supplementary tables 22Mar2022.xlsx]

## Sheet: Supplementary Table S1
Supplementary Table S1: Clinicopathologic characteristics of patients included in this study
Clinicopathologic characteristics of patients in Figure 1
Patient ID	Age at RP (years)	Gleason Score	Stage	PSA (ug/L)
1	69.4	3+4 =7	PT2	11
2	60	4+3 =7	PT3A	6.2
3	66.7	4+3 =7	PT3A	6.7
4	71.1	4+3 =7	PT3B	10.6
Clinicopathologic characteristics of patients in Figure 3
Patient ID	Age at RP (years)	Gleason Score	Stage	PSA (ug/L)
1	63.3	3+4 =7	PT1C	3.67
2	63.6	3+4 =7	PT2A	4.42
3	57.5	4+3 =7	PT2C	11.41
4	72.4	4+3 =7	PT2C	9.48
5	59.5	3+4 =7	PT2C	3.98
6	68.2	3+4 =7	PT2C	4.46
7	74.7	3+4 =7	PT2C	9
8	60.4	3+4 =7	PT2C	11
9	54.6	3+4 =7	PT2C	2
10	55.4	3+4 =7	PT2C	9.7
11	54.7	3+4 =7	PT2C	3.06
12	49.8	3+4 =7	PT2C	8.6
13	69.9	3+4 =7	PT2C	6.85
14	66.4	3+4 =7	PT2C	5.2
15	51	4+3 =7	PT2C
16	59.7	4+3 =7	PT2C	8.7
17	66.9	3+4 =7	PT2C	17
18	77.5	3+4 =7	PT2C	11.5
19	73.4	3+4 =7	PT2C	9.3
20	78.3	3+4 =7	PT2C	0.23
21	61	3+4 =7	PT2C	14.7
22	71.3	3+4 =7	PT2C	11.07
23	64.2	3+4 =7	PT2C	6.3
24	72.4	5+4=9	PT2C	3.9
25	66	3+4 =7	PT2C	5.2
26	61.3	3+4 =7	PT2C	6.55
27	70.7	3+4 =7	PT2C	16
28	57.6	3+4 =7	PT2C	6.9
29	66.5	3+4 =7	PT2C	5.7
30	70.6	3+4 =7	PT2C	6.5
31	58.8	4+3 =7	PT2C	13.5
32	55.5	4+3 =7	PT2C	4.41
33	59.2	3+4 =7	PT2C	1.8
34	50.6	3+4 =7	PT2C	8.59
35	68.7	4+5 =9	PT3A	2.1
36	67.1	3+4 =7	PT3A	7.06
37	64.4	3+4 =7	PT3A	5.8
38	65.3	3+4 =7	PT3A	10.8
39	57	3+4 =7	PT3A	5.77
40	60.4	3+4 =7	PT3A	11.56
41	70.5	3+4 =7	PT3A	4.3
42	60.9	3+4 =7	PT3A	9.01
43	70.2	4+3 =7	PT3A	5.4
44	53.2	3+4 =7	PT3A	5.36
45	60.8	3+4 =7	PT3A	8.51
46	71.4	4+3 =7	PT3A	6.5
47	67.1	3+4 =7	PT3A	9.2
48	75	4+3 =7	PT3A	10
49	71.2	3+4 =7	PT3A	6.86
50	74.2	3+4 =7	PT3A	26.11
51	59.8	4+4 =8	PT3A	6.1
52	51.3	3+4 =7	PT3A	5.2
53	64.3	3+4 =7	PT3A	5.7
54	54.2	3+4 =7	PT3A	5.2
55	74.1	4+3 =7	PT3A	8.8
56	53.9	3+4 =7	PT3A	8.3
57	52.3	4+3 =7	PT3A	6.33
58	66.5	4+3 =7	PT3A	10
59	58.8	4+3 =7	PT3A	7.24
60	59.1	4+5 =9	PT3A	4
61	70.5	4+3 =7	PT3A	1.9
62	54.1	3+4 =7	PT3A	16
63	63.8	3+4 =7	PT3A	7.14
64	75	4+3 =7	PT3A	6.2
65	74	3+4 =7	PT3A	12
66	70.9	4+5 =9	PT3A	9.2
67	70.4	3+4 =7	PT3A	16.02
68	52.1	4+3 =7	PT3A	9.5
69	66.7	4+3 =7	PT3A	8
70	69.1	3+4 =7	PT3A	9.16
71	65.9	3+4 =7	PT3A	6.87
72	68.2	3+4 =7	PT3A	3.59
73	65.7	4+4 =8	PT3A	7
74	75.4	3+4 =7	PT3A	8.9
75	67.2	4+3 =7	PT3A	8.5
76	61.3	4+3 =7	PT3A	12.94
77	63.4	3+4 =7	PT3A	6.14
78	64.9	4+4 =8	PT3A	7.2
79	73.5	4+4 =8	PT3A	7.5
80	67.6	5+3 =8	PT3A	6.4
81	65.3	3+4 =7	PT3A	9.28
82	77.1	4+3 =7	PT3A	8
83	64.4	3+4 =7	PT3A	14.2
84	59.9	3+4 =7	PT3A	4.4
85	59.5	4+3 =7	PT3A	9.32
86	58	3+4 =7	PT3A	4.46
87	74.5	4+3 =7	PT3A	17.75
88	64.2	3+4 =7	PT3A	8.57
89	71.6	4+4 =8	PT3A
90	71.4	4+3 =7	PT3A	5.98
91	66.6	3+4 =7	PT3A	5.8
92	63.2	3+4 =7	PT3A	5.41
93	66.2	3+4 =7	PT3A	6.9
94	66.7	3+4 =7	PT3A	7
95	67.3	4+4 =8	PT3A	18.64
96	69	4+3 =7	PT3A	8.3
97	64.2	3+3 =6	PT3A	5.6
98	67.1	3+4 =7	PT3A	8.14
99	61.6	3+3 =6	PT3A	7.9
100	60.8	3+4 =7	PT3A	4.1
101	70.3	4+3 =7	PT3A	7.89
102	69.1	4+3 =7	PT3A	7
103	64.5	3+4 =7	PT3A	7.5
104	67.5	4+5 =9	PT3B	6.75
105	71.3	4+5 =9	PT3B	3.6
106	66.9	4+5 =9	PT3B	11
107	68.8	4+4 =8	PT3B	6.88
108	60.2	4+5 =9	PT3B	6.5
109	58.8	4+3 =7	PT3B	8.7
110	57.1	4+3 =7	PT3B	4.98
111	76.1	5+4 =9	PT3B	8.8
112	67.7	3+4 =7	PT3B	16.41
113	66.1	4+3 =7	PT3B	5.8
114	70.7	4+5 =9	PT3B	7.13
115	64.8	4+4 =8	PT3B	4.87
116	67.2	4+3 =7	PT3B	6.17
117	69.2	3+4 =7	PT3B	13
118	71.4	5+5 =10	PT3B	10
119	78.7	4+3 =7	PT3B	31
120	66.8	4+4 =8	PT3B	17.98
121	55.8	5+4 =9	PT3B	17.6
122	59.2	3+4 =7	PT3C	3.53
Clinicopathologic characteristics of patients in Figure 4A
Patient ID	Age at RP (years)	Gleason Score	Stage	PSA (ug/L)
1	52	4+3 =7	PT3A	6.3
2	59	5+5 =10	PT3A	12
3	70	4+3 =7	PT3B	13
4	56	3+4 =7	PT2C	2.4
5	63	4+3 =7	PT3B	19.6
6	51	3+4 =7	PT3A	8
Clinicopathologic characteristics of patients in Figure 4F
Patient ID	Age at RP (years)	Gleason Score	Stage	PSA (ug/L)
1	49.8	3+4 =7	PT2C	8.6
2	58.8	4+3 =7	PT3A	6.67
3	71.2	3+4 =7	PT3A	8.86
4	52.3	4+3 =7	PT3A	6.9
5	64.4	3+4 =7	PT3A	6
6	64.2	3+4 =7	PT3A	9
7	68.1	3+4 =7	PT3A	14
8	67.4	4+3 =7	PT3A	2.9
9	75.1	3+4 =7	PT2C	6.8
10	61.9	3+4 =7	PT3A	3.6
11	59.6	5+5 =10	PT3A	1.8
12	70.7	4+3 =7	PT3B	13
13	56.9	3+4 =7	PT2C	2.4
14	63	3+4 =7	PT3A	4.86
15	56.5	4+3 =7	PT3A	11.2
16	53	3+4 =7	PT3A	4.25

## Sheet: Supplementary Table S2A
Supplementary Table S2a: Differentially expressed genes in AUY922 treated PDEs versus vehicle treated PDEs (n=6)
DOWN REGULATED								UP REGULATED
number	genes_symb	genes_ens	logFC	logCPM	PValue	FDR		number	genes_symb	genes_ens	logFC	logCPM	PValue	FDR
1	KRT16P2	ENSG00000227300	-5.80958	2.55271	2.15139e-13	2.45452e-09		1	ATP8A1	ENSG00000124406	3.73708	7.68295	4.27468e-15	9.75398e-11
2	HAS3	ENSG00000103044	-3.44796	4.82632	8.82512e-13	6.71239e-09		2	N4BP2L1	ENSG00000139597	2.12694	5.2865	2.6594e-12	1.01137e-08
3	VSIG4	ENSG00000155659	-5.62855	3.2716	1.66764e-12	8.54609e-09		3	FO393415.1	ENSG00000175967	4.72349	1.90092	2.22912e-11	3.39093e-08
4	LRP8	ENSG00000157193	-3.29934	5.53123	1.87267e-12	8.54609e-09		4	CALCOCO1	ENSG00000012822	1.96402	7.18877	1.21951e-10	1.03617e-07
5	AP002761.4	ENSG00000260401	-3.8398	3.5892	3.83445e-12	1.24992e-08		5	AL445644.1	ENSG00000233516	4.43329	3.31744	1.55377e-10	1.14367e-07
6	SHCBP1	ENSG00000171241	-3.54392	3.13683	4.60324e-12	1.31296e-08		6	SLC40A1	ENSG00000138449	1.96711	6.93379	2.12993e-10	1.41311e-07
7	SFN	ENSG00000175793	-3.62187	7.22456	9.37062e-12	2.30188e-08		7	AC044810.2	ENSG00000254951	3.61495	2.77227	2.22947e-10	1.41311e-07
8	SYT12	ENSG00000173227	-3.80494	5.06092	1.0088e-11	2.30188e-08		8	CCNL2P1	ENSG00000248283	3.67348	1.53161	2.59722e-10	1.60172e-07
9	HIST1H3G	ENSG00000273983	-3.71191	4.46968	1.35251e-11	2.78139e-08		9	MUC15	ENSG00000169550	3.09952	1.14142	4.03162e-10	2.19032e-07
10	HYAL2	ENSG00000068001	-2.4133	4.60529	1.46273e-11	2.78139e-08		10	GLCCI1	ENSG00000106415	1.97918	4.975	5.8404e-10	2.83545e-07
11	MAP3K6	ENSG00000142733	-2.38705	5.7067	1.68559e-11	2.9586e-08		11	OVCH2	ENSG00000183378	4.03295	2.72108	1.0222e-09	4.48548e-07
12	TICRR	ENSG00000140534	-4.43628	3.48026	1.96589e-11	3.20412e-08		12	ENPP2	ENSG00000136960	2.61385	5.92373	1.09715e-09	4.55866e-07
13	C16ORF74	ENSG00000154102	-2.78804	2.97629	3.22286e-11	4.46955e-08		13	BLNK	ENSG00000095585	2.36635	3.90811	1.45285e-09	5.48837e-07
14	UHRF1	ENSG00000276043	-4.08711	4.7261	3.32993e-11	4.46955e-08		14	ADHFE1	ENSG00000147576	2.42984	3.4295	1.59455e-09	5.48837e-07
15	CDC45	ENSG00000093009	-4.57423	3.25504	3.81389e-11	4.77762e-08		15	SH3BGRL2	ENSG00000198478	1.97217	6.48088	1.64351e-09	5.51493e-07
16	CEP55	ENSG00000138180	-4.79714	3.79564	3.97821e-11	4.77762e-08		16	CITED1	ENSG00000125931	3.67163	2.27196	3.39994e-09	8.8159e-07
17	PKMYT1	ENSG00000127564	-4.4143	2.8635	6.20479e-11	7.07905e-08		17	AL021326.1	ENSG00000232316	3.95932	1.23184	4.25373e-09	1.04422e-06
18	CRIP2	ENSG00000182809	-2.34698	4.4894	7.63537e-11	8.29638e-08		18	OR5P1P	ENSG00000166408	5.66339	0.858218	4.71704e-09	1.12118e-06
19	P2RY2	ENSG00000175591	-3.75973	3.6095	8.50048e-11	8.81654e-08		19	CCDC144NL-AS1	ENSG00000233098	2.21898	2.71423	5.39175e-09	1.23029e-06
20	HMGA2	ENSG00000149948	-3.07861	3.63465	9.7255e-11	9.64854e-08		20	PLEKHG7	ENSG00000187510	2.76446	1.1683	8.17873e-09	1.60622e-06
21	OSMR	ENSG00000145623	-2.37882	7.33878	1.19625e-10	1.03617e-07		21	PPARGC1A	ENSG00000109819	2.80068	4.74266	8.1988e-09	1.60622e-06
22	MCM10	ENSG00000065328	-3.44738	3.76889	1.22246e-10	1.03617e-07		22	FBXO32	ENSG00000156804	1.98663	7.41924	8.52779e-09	1.62156e-06
23	ARPC1B	ENSG00000130429	-2.36892	5.51475	1.22608e-10	1.03617e-07		23	TNFSF15	ENSG00000181634	2.15859	6.07427	8.71906e-09	1.6391e-06
24	S100A16	ENSG00000188643	-2.44294	6.253	1.31839e-10	1.05338e-07		24	NEDD4L	ENSG00000049759	1.80012	8.60132	9.92819e-09	1.76986e-06
25	RAD54L	ENSG00000085999	-3.22281	3.16301	1.34607e-10	1.05338e-07		25	ADAMTS9-AS2	ENSG00000241684	1.89449	4.9041	1.2824e-08	2.18372e-06
26	ANXA2	ENSG00000182718	-2.62089	11.0275	1.38493e-10	1.05338e-07		26	CYSLTR2	ENSG00000152207	1.87422	3.76872	1.43257e-08	2.38602e-06
27	LZTS1	ENSG00000061337	-2.62436	2.94228	1.85191e-10	1.32053e-07		27	FRAS1	ENSG00000138759	2.37616	7.02055	1.49418e-08	2.45282e-06
28	CDCA2	ENSG00000184661	-3.39937	3.47953	1.94274e-10	1.34331e-07		28	KSR2	ENSG00000171435	2.43714	3.71601	1.62176e-08	2.60601e-06
29	LAD1	ENSG00000159166	-2.87212	5.6945	2.17236e-10	1.41311e-07		29	PPFIBP2	ENSG00000166387	1.89452	6.34797	1.73185e-08	2.72534e-06
30	CENPI	ENSG00000102384	-3.623	3.29584	3.10692e-10	1.8633e-07		30	ACSS1	ENSG00000154930	2.0517	5.68491	2.16345e-08	3.20556e-06
31	ITGA3	ENSG00000005884	-2.61913	8.80081	3.1847e-10	1.8633e-07		31	AP000962.2	ENSG00000280432	2.3748	1.49389	2.32537e-08	3.39525e-06
32	FERMT1	ENSG00000101311	-2.44039	5.67358	3.31512e-10	1.89111e-07		32	TRGC2	ENSG00000227191	3.06133	3.97229	4.73458e-08	6.0354e-06
33	UBE2C	ENSG00000175063	-3.14086	2.67451	4.01833e-10	2.19032e-07		33	COLEC12	ENSG00000158270	1.73981	4.87838	5.6781e-08	7.0034e-06
34	KIFC1	ENSG00000237649	-3.41701	3.25144	4.35487e-10	2.31092e-07		34	FAM13C	ENSG00000148541	2.05478	4.01514	5.72152e-08	7.01902e-06
35	DEPDC1	ENSG00000024526	-4.0369	2.78723	4.91707e-10	2.51813e-07		35	FOXO4	ENSG00000184481	1.7825	4.43833	5.98311e-08	7.22342e-06
36	GSG2	ENSG00000177602	-3.7341	1.67455	5.06926e-10	2.51813e-07		36	FAXDC2	ENSG00000170271	2.81549	4.43252	6.5812e-08	7.74071e-06
37	TENM4	ENSG00000149256	-2.80521	4.04019	5.07642e-10	2.51813e-07		37	PAPLN	ENSG00000100767	2.21384	5.1019	6.91967e-08	8.09708e-06
38	SEC14L2	ENSG00000100003	-1.98586	4.96915	6.38518e-10	3.03535e-07		38	AC007952.4	ENSG00000262202	2.32052	3.59462	7.32733e-08	8.53036e-06
39	GINS1	ENSG00000101003	-3.14986	3.56168	7.81388e-10	3.63872e-07		39	FOLH1	ENSG00000086205	2.30349	7.12709	7.83791e-08	9.03259e-06
40	CDCA7	ENSG00000144354	-3.6094	3.41927	8.49716e-10	3.87777e-07		40	SLC26A5	ENSG00000170615	1.9939	2.84082	7.98161e-08	9.15197e-06
41	HIST1H2BI	ENSG00000278588	-2.97849	3.92051	9.74871e-10	4.36169e-07		41	FOLH1B	ENSG00000134612	2.27303	3.67447	8.37986e-08	9.51302e-06
42	NECTIN1	ENSG00000110400	-2.20767	5.87915	1.0779e-09	4.55866e-07		42	OR5P3	ENSG00000182334	4.10492	0.696683	8.64963e-08	9.77066e-06
43	HIST1H2AI	ENSG00000196747	-3.53714	4.85005	1.09881e-09	4.55866e-07		43	PNPLA7	ENSG00000130653	2.0921	5.2773	8.8835e-08	9.93532e-06
44	PLAU	ENSG00000122861	-3.40344	5.96932	1.2051e-09	4.86458e-07		44	CNKSR3	ENSG00000153721	1.97114	6.63214	1.06135e-07	1.11091e-05
45	PPP1R14B	ENSG00000173457	-1.90673	5.42355	1.21519e-09	4.86458e-07		45	HSD17B11	ENSG00000198189	1.5704	5.09876	1.08565e-07	1.11588e-05
46	HIST1H3C	ENSG00000278272	-3.10497	4.72339	1.46948e-09	5.48837e-07		46	MYCN	ENSG00000134323	2.90593	0.738205	1.11576e-07	1.13153e-05
47	HIST1H3F	ENSG00000277775	-3.61159	4.67438	1.48285e-09	5.48837e-07		47	TRGJ1	ENSG00000211690	3.4433	0.727131	1.1489e-07	1.1575e-05
48	ADORA2B	ENSG00000170425	-2.06189	4.28757	1.48645e-09	5.48837e-07		48	LINC00598	ENSG00000215483	1.97495	3.42217	1.23938e-07	1.22299e-05
49	MYBL2	ENSG00000101057	-3.69398	2.6949	1.51555e-09	5.48837e-07		49	GPRASP1	ENSG00000198932	1.75377	5.54173	1.52967e-07	1.43049e-05
50	DUSP7	ENSG00000164086	-1.75727	4.40195	1.55802e-09	5.48837e-07		50	LRIG1	ENSG00000144749	1.65315	7.71586	1.53927e-07	1.4336e-05
51	CBLC	ENSG00000142273	-1.82398	4.33078	1.56503e-09	5.48837e-07		51	BCAS1	ENSG00000064787	3.23973	6.49292	1.67483e-07	1.52256e-05
52	CDK1	ENSG00000170312	-4.30542	4.01812	1.61098e-09	5.48837e-07		52	ELF5	ENSG00000135374	2.48625	2.80749	1.70468e-07	1.54354e-05
53	ELOVL6	ENSG00000170522	-2.53463	4.50101	1.61154e-09	5.48837e-07		53	TRPV6	ENSG00000165125	2.29016	5.6581	2.0425e-07	1.78566e-05
54	ITGB4	ENSG00000132470	-2.28089	8.2299	1.697e-09	5.61192e-07		54	CLDN16	ENSG00000113946	3.80126	1.20018	2.08284e-07	1.80708e-05
55	PKM	ENSG00000067225	-1.80331	9.84875	1.76266e-09	5.74576e-07		55	ATG14	ENSG00000126775	1.38972	5.64631	2.23151e-07	1.88628e-05
56	KLK6	ENSG00000167755	-5.12043	0.332967	1.79325e-09	5.76316e-07		56	BCL2	ENSG00000171791	1.67568	6.19652	2.33362e-07	1.93631e-05
57	EPHA1	ENSG00000146904	-2.18917	4.51833	1.82723e-09	5.79078e-07		57	AC096745.2	ENSG00000280551	2.59617	1.62611	2.3534e-07	1.94565e-05
58	S100A3	ENSG00000188015	-3.96888	1.49616	1.86621e-09	5.83333e-07		58	AL035425.1	ENSG00000237863	3.91832	-0.167931	2.44789e-07	2.01646e-05
59	CDT1	ENSG00000167513	-3.0403	2.69202	2.04109e-09	6.29373e-07		59	OR5P2	ENSG00000183303	3.83875	0.44948	2.60477e-07	2.13031e-05
60	PLEKHN1	ENSG00000187583	-2.50199	2.37432	2.14197e-09	6.46829e-07		60	AC109326.1	ENSG00000279602	2.0512	3.76586	2.67434e-07	2.16363e-05
61	AURKB	ENSG00000178999	-4.65581	2.62639	2.16403e-09	6.46829e-07		61	AJ003147.3	ENSG00000279330	2.25472	2.33673	2.6884e-07	2.16363e-05
62	FOXM1	ENSG00000111206	-3.60546	2.88159	2.20246e-09	6.46829e-07		62	DNM1P51	ENSG00000235370	1.92255	2.89191	2.76664e-07	2.19963e-05
63	DIAPH3	ENSG00000139734	-4.46632	2.99413	2.21109e-09	6.46829e-07		63	AC090236.2	ENSG00000267504	2.40972	2.66895	2.83942e-07	2.24186e-05
64	HIST1H3J	ENSG00000197153	-3.10247	2.86243	2.51661e-09	7.18116e-07		64	LINC00278	ENSG00000231535	1.96967	2.86245	3.18995e-07	2.41987e-05
65	ITGB6	ENSG00000115221	-2.99169	6.75649	2.52742e-09	7.18116e-07		65	ENPP5	ENSG00000112796	1.65836	5.59415	3.21333e-07	2.41987e-05
66	MUC1	ENSG00000185499	-3.35906	3.91619	2.54919e-09	7.18116e-07		66	KLHL24	ENSG00000114796	1.44785	7.27436	3.3104e-07	2.46057e-05
67	CCND1	ENSG00000110092	-2.21836	7.87524	2.60859e-09	7.23826e-07		67	TRGJP	ENSG00000211691	3.49636	1.29618	3.33658e-07	2.46389e-05
68	TNC	ENSG00000041982	-1.88564	8.43814	2.6329e-09	7.23826e-07		68	AL356801.1	ENSG00000259318	2.14005	1.42019	3.6711e-07	2.67627e-05
69	ZNF367	ENSG00000165244	-2.70196	2.95978	3.01407e-09	8.18751e-07		69	AC141930.1	ENSG00000228613	2.16076	3.23847	3.92776e-07	2.79354e-05
70	NPR1	ENSG00000169418	-2.49011	2.39991	3.15796e-09	8.42663e-07		70	C12ORF74	ENSG00000214215	2.63418	0.386299	4.389e-07	3.09099e-05
71	FAT2	ENSG00000086570	-2.88196	7.41841	3.17596e-09	8.42663e-07		71	RNU4ATAC	ENSG00000264229	2.05077	1.49646	4.44155e-07	3.11838e-05
72	ENO1	ENSG00000074800	-1.72464	9.78826	3.2486e-09	8.52029e-07		72	AC060780.1	ENSG00000267002	1.53532	4.61992	4.7283e-07	3.27934e-05
73	UPP1	ENSG00000183696	-1.89259	5.20854	3.80368e-09	9.75195e-07		73	TRPM8	ENSG00000144481	2.23864	5.77692	5.06656e-07	3.48219e-05
74	KIF23	ENSG00000137807	-2.23775	4.2647	3.87703e-09	9.82956e-07		74	MUC20	ENSG00000176945	2.06982	5.21318	5.51672e-07	3.73533e-05
75	UBASH3B	ENSG00000154127	-1.94205	4.43421	4.04913e-09	1.01531e-06		75	AC012485.2	ENSG00000232306	4.54324	-0.411812	6.11848e-07	4.07281e-05
76	IQGAP3	ENSG00000183856	-3.24474	4.57011	4.28722e-09	1.04422e-06		76	AC107926.1	ENSG00000264660	2.57757	0.486356	6.15964e-07	4.08578e-05
77	IL1RN	ENSG00000136689	-3.15589	3.07373	4.32543e-09	1.04422e-06		77	SMPDL3A	ENSG00000172594	1.8847	4.05221	6.96685e-07	4.52905e-05
78	KRT16P1	ENSG00000214856	-5.2369	1.09123	4.34749e-09	1.04422e-06		78	AC112198.2	ENSG00000232517	4.69333	-0.396211	7.44571e-07	4.78581e-05
79	ASF1B	ENSG00000105011	-3.29389	2.9999	4.87927e-09	1.14779e-06		79	FBXO25	ENSG00000147364	1.53194	6.12034	7.89095e-07	5.04358e-05
80	KRT6C	ENSG00000170465	-5.02577	3.4866	4.96485e-09	1.156e-06		80	AC093591.3	ENSG00000282855	2.04204	1.42384	8.38063e-07	5.25355e-05
81	FKBP5	ENSG00000096060	-1.72036	6.59828	5.28255e-09	1.21755e-06		81	IRS4	ENSG00000133124	2.31061	1.47773	9.29551e-07	5.76372e-05
82	NPTX2	ENSG00000106236	-2.66182	3.79951	5.45184e-09	1.23168e-06		82	GABRG3	ENSG00000182256	2.26023	2.51934	9.44564e-07	5.82515e-05
83	GJB3	ENSG00000188910	-3.15655	3.90943	5.72702e-09	1.28117e-06		83	IRS2	ENSG00000185950	1.71259	6.40266	9.57711e-07	5.89031e-05
84	C1QC	ENSG00000159189	-3.65527	3.23582	5.8679e-09	1.29994e-06		84	BAIAP3	ENSG00000007516	1.79219	5.20157	1.00688e-06	6.07801e-05
85	S1PR5	ENSG00000180739	-2.91648	2.55758	6.02615e-09	1.32216e-06		85	NPY1R	ENSG00000164128	2.69793	2.59432	1.05379e-06	6.30518e-05
86	CAPG	ENSG00000042493	-1.86033	5.4875	6.18127e-09	1.34328e-06		86	KIZ	ENSG00000088970	1.50581	4.86792	1.13076e-06	6.66712e-05
87	MTSS1	ENSG00000170873	-1.88236	5.73605	6.3324e-09	1.35264e-06		87	YPEL1	ENSG00000100027	1.56154	3.49683	1.16196e-06	6.83283e-05
88	KIAA1549L	ENSG00000110427	-2.65496	2.1327	6.36627e-09	1.35264e-06		88	TMEM140	ENSG00000146859	1.84771	3.84077	1.22041e-06	7.06786e-05
89	GINS4	ENSG00000147536	-2.63085	3.41333	6.4022e-09	1.35264e-06		89	TRGV9	ENSG00000211695	2.60545	3.03846	1.24405e-06	7.16835e-05
90	EMP1	ENSG00000134531	-1.8932	7.39018	6.65934e-09	1.39228e-06		90	CCT8P1	ENSG00000226015	2.31131	2.02762	1.27354e-06	7.28312e-05
91	FCGR2A	ENSG00000143226	-2.93662	3.5598	6.71185e-09	1.39228e-06		91	GABARAPL1	ENSG00000139112	1.53412	6.96927	1.3025e-06	7.41161e-05
92	CDCA5	ENSG00000146670	-2.95806	3.21194	7.03152e-09	1.44545e-06		92	LINC02057	ENSG00000249279	2.757	0.4891	1.33262e-06	7.56413e-05
93	KRT14	ENSG00000186847	-4.30443	6.03857	7.28741e-09	1.48468e-06		93	AC144833.1	ENSG00000261426	2.97971	0.981922	1.4387e-06	7.96801e-05
94	ORC1	ENSG00000085840	-2.79324	3.17569	7.87304e-09	1.5898e-06		94	AC245014.3	ENSG00000276216	1.97053	1.94062	1.45118e-06	7.99831e-05
95	NCAPH	ENSG00000121152	-3.24876	3.2193	7.98672e-09	1.59861e-06		95	AC104237.3	ENSG00000276668	4.26183	0.253013	1.47755e-06	8.10448e-05
96	EREG	ENSG00000124882	-3.01235	2.94981	8.23595e-09	1.60622e-06		96	PEG10	ENSG00000242265	1.88398	5.51281	1.61842e-06	8.77178e-05
97	MALL	ENSG00000144063	-3.74383	6.50278	8.35653e-09	1.61505e-06		97	MUC20P1	ENSG00000224769	2.15051	4.31079	1.66061e-06	8.95786e-05
98	AREG	ENSG00000109321	-4.20545	5.59673	8.42277e-09	1.61505e-06		98	SBF2-AS1	ENSG00000246273	1.67376	3.53064	1.74927e-06	9.3697e-05
99	POLQ	ENSG00000051341	-3.82601	4.28038	8.76371e-09	1.6391e-06		99	CYP2U1	ENSG00000155016	1.42582	4.63247	1.8311e-06	9.72297e-05
100	CDC20	ENSG00000117399	-2.60822	3.79461	9.13735e-09	1.69196e-06		100	HSD17B13	ENSG00000170509	1.93076	1.68685	1.83227e-06	9.72297e-05
101	AC002401.4	ENSG00000276851	-4.28497	1.1531	9.19461e-09	1.69196e-06		101	SESN3	ENSG00000149212	1.59495	7.44866	1.86296e-06	9.85521e-05
102	LIPG	ENSG00000101670	-2.46975	5.20555	9.37817e-09	1.71193e-06		102	AC144450.1	ENSG00000203635	2.13171	3.94239	1.91622e-06	0.000100747
103	CDKN3	ENSG00000100526	-3.61555	2.14056	9.78975e-09	1.76986e-06		103	CLU	ENSG00000120885	3.01029	8.07969	2.0427e-06	0.000106316
104	EXO1	ENSG00000174371	-4.12218	3.22742	9.90637e-09	1.76986e-06		104	PPP1R12B	ENSG00000077157	1.38606	7.83993	2.04543e-06	0.000106316
105	HIST1H1A	ENSG00000124610	-2.80201	3.24163	1.03259e-08	1.82648e-06		105	DCDC2	ENSG00000146038	2.09038	3.38886	2.06191e-06	0.000106929
106	DTL	ENSG00000143476	-4.82632	3.88352	1.06837e-08	1.87523e-06		106	AP002004.1	ENSG00000235505	2.04608	1.48869	2.21521e-06	0.000112827
107	HIST1H2BO	ENSG00000274641	-2.95674	3.14547	1.08576e-08	1.89122e-06		107	MTURN	ENSG00000180354	1.55338	5.68892	2.33524e-06	0.00011815
108	FANCA	ENSG00000187741	-3.08603	4.52661	1.16386e-08	2.01189e-06		108	AL121872.1	ENSG00000225012	2.50866	-0.0150219	2.55725e-06	0.000127405
109	ID1	ENSG00000125968	-3.53354	7.48711	1.27848e-08	2.18372e-06		109	AL035425.3	ENSG00000261409	2.82027	0.385682	2.58132e-06	0.000128045
110	TRIM47	ENSG00000132481	-1.86498	4.99113	1.39805e-08	2.36302e-06		110	AC127496.7	ENSG00000280351	1.84994	1.79002	2.63236e-06	0.000130293
111	MELK	ENSG00000165304	-4.85552	3.93459	1.43106e-08	2.38602e-06		111	CREBRF	ENSG00000164463	1.42798	6.73372	2.68237e-06	0.000132195
112	IL27RA	ENSG00000104998	-2.00684	3.07794	1.48918e-08	2.45282e-06		112	Z93241.1	ENSG00000270022	2.38367	1.31118	2.93068e-06	0.000142114
113	HIST1H2AB	ENSG00000278463	-2.9984	3.64724	1.51029e-08	2.46155e-06		113	FOXP2	ENSG00000128573	1.99428	3.13234	3.05568e-06	0.000146788
114	ANLN	ENSG00000011426	-4.3425	5.3529	1.56132e-08	2.52669e-06		114	AP001972.5	ENSG00000279117	1.50142	4.76913	3.14097e-06	0.000150253
115	NEIL3	ENSG00000109674	-3.5433	0.893386	1.68505e-08	2.68878e-06		115	NXPH3	ENSG00000182575	2.14974	2.26547	3.25609e-06	0.000154464
116	TTK	ENSG00000112742	-3.52923	3.16919	1.70724e-08	2.70527e-06		116	ARMCX1	ENSG00000126947	1.57353	4.83847	3.60886e-06	0.000168744
117	ANXA2P2	ENSG00000231991	-2.63892	2.8902	1.8184e-08	2.84193e-06		117	SETP21	ENSG00000214244	2.17899	1.96109	3.72161e-06	0.000172953
118	ATP10A	ENSG00000206190	-2.01447	3.49272	1.86364e-08	2.89282e-06		118	TRGJ2	ENSG00000211687	3.35191	0.203152	3.73798e-06	0.00017336
119	MRC1	ENSG00000260314	-2.71281	4.08725	1.89438e-08	2.91668e-06		119	ZFY-AS1	ENSG00000233070	3.17626	0.212223	3.83124e-06	0.000176966
120	PLVAP	ENSG00000130300	-2.29671	4.55468	1.90457e-08	2.91668e-06		120	LINC00222	ENSG00000203801	1.76252	2.19611	4.04088e-06	0.000185523
121	SEMA4B	ENSG00000185033	-2.63629	6.93746	1.9968e-08	3.03753e-06		121	PRMT5-AS1	ENSG00000237054	2.02035	0.787416	4.05388e-06	0.000185746
122	MICAL2	ENSG00000133816	-1.65886	6.82474	2.04195e-08	3.08565e-06		122	C14ORF132	ENSG00000227051	1.51425	5.31522	4.20789e-06	0.000192031
123	BLM	ENSG00000197299	-2.62781	3.37359	2.08094e-08	3.12388e-06		123	AC141930.2	ENSG00000231482	2.25898	1.31314	4.256e-06	0.000193453
124	E2F8	ENSG00000129173	-3.70839	1.2655	2.12248e-08	3.16541e-06		124	TRGJP1	ENSG00000211692	7.21695	-0.647979	4.62521e-06	0.000204928
125	MDFI	ENSG00000112559	-2.48204	4.11645	2.28813e-08	3.36842e-06		125	MFSD4A	ENSG00000174514	2.45087	3.59555	4.6368e-06	0.000205033
126	ZWINT	ENSG00000122952	-2.49783	4.21985	2.35131e-08	3.39525e-06		126	AC013643.3	ENSG00000279302	2.93595	0.229188	4.66175e-06	0.000205033
127	CDC6	ENSG00000094804	-2.24735	4.69331	2.35481e-08	3.39525e-06		127	LRRC24	ENSG00000254402	1.88163	2.05381	4.83765e-06	0.00021228
128	STEAP3	ENSG00000115107	-2.72908	4.93139	2.36587e-08	3.39525e-06		128	CMYA5	ENSG00000164309	1.51128	5.68589	4.96231e-06	0.000216088
129	KIF2C	ENSG00000142945	-2.87246	3.63151	2.42628e-08	3.46018e-06		129	PIP	ENSG00000159763	2.84418	0.600961	4.99463e-06	0.000216693
130	LDHA	ENSG00000134333	-2.1399	8.70827	2.46644e-08	3.4956e-06		130	FAM189A2	ENSG00000135063	1.58893	4.49494	5.18664e-06	0.000223299
131	VDR	ENSG00000111424	-1.76404	4.17441	2.5404e-08	3.5782e-06		131	RNASE7	ENSG00000165799	1.97345	1.74563	5.52295e-06	0.000234679
132	KLK10	ENSG00000129451	-3.35583	3.1629	2.56906e-08	3.59637e-06		132	ACOXL	ENSG00000153093	2.14549	2.65359	5.71306e-06	0.000241409
133	GPR68	ENSG00000119714	-2.92852	1.27392	2.65029e-08	3.68745e-06		133	PDZRN3	ENSG00000121440	1.3564	5.58922	5.79939e-06	0.000244603
134	E2F1	ENSG00000101412	-2.42482	2.89758	2.89289e-08	4.00061e-06		134	AC104237.2	ENSG00000275612	4.96201	-0.915878	5.93472e-06	0.000249389
135	SERPINB1	ENSG00000021355	-2.76353	6.20536	3.22396e-08	4.43158e-06		135	CRYM	ENSG00000103316	1.91314	3.44945	6.13681e-06	0.000255996
136	IL24	ENSG00000162892	-4.23381	1.91573	3.39836e-08	4.61941e-06		136	C1ORF115	ENSG00000162817	1.39062	5.77905	6.70839e-06	0.000278313
137	KIF14	ENSG00000118193	-2.98084	3.45739	3.40109e-08	4.61941e-06		137	LINC01399	ENSG00000233080	3.07909	-0.177722	6.83414e-06	0.000281992
138	KIF15	ENSG00000163808	-3.07473	3.51118	3.66372e-08	4.92143e-06		138	CTSF	ENSG00000174080	1.52684	4.94638	6.92882e-06	0.000284325
139	KRT7	ENSG00000135480	-2.4504	9.27338	3.66659e-08	4.92143e-06		139	AC129492.1	ENSG00000214999	2.30677	1.65985	7.05085e-06	0.000288327
140	AC018695.6	ENSG00000275393	-3.24063	0.669468	3.74854e-08	5.002e-06		140	CYFIP2	ENSG00000055163	1.60725	4.78599	7.15782e-06	0.000291655
141	KIF4A	ENSG00000090889	-4.70985	3.52739	3.77706e-08	5.01075e-06		141	AC016722.3	ENSG00000260977	1.68311	1.16353	7.93361e-06	0.000317039
142	CYP1A1	ENSG00000140465	-4.25057	2.44741	4.07843e-08	5.37929e-06		142	MIR99AHG	ENSG00000215386	1.7217	4.38151	7.98476e-06	0.000318525
143	S100A2	ENSG00000196754	-3.83982	8.93332	4.39948e-08	5.76938e-06		143	COL4A3	ENSG00000169031	1.91899	3.92338	8.32358e-06	0.000331461
144	KRT19	ENSG00000171345	-3.06082	10.3999	4.45298e-08	5.80618e-06		144	AC008555.2	ENSG00000269086	2.0064	1.15371	8.97326e-06	0.000353783
145	SAPCD2	ENSG00000186193	-2.30305	3.22085	4.49478e-08	5.82739e-06		145	RARB	ENSG00000077092	1.40102	4.75425	9.12847e-06	0.000358888
146	UBE2T	ENSG00000077152	-2.62956	3.20439	4.55307e-08	5.86961e-06		146	ADH1C	ENSG00000248144	2.36479	1.26198	9.83254e-06	0.000380154
147	KRT36	ENSG00000126337	-3.84663	1.32623	4.70821e-08	6.0354e-06		147	UBE2Q2P1	ENSG00000189136	1.37539	4.16531	9.88902e-06	0.000381161
148	KLK7	ENSG00000169035	-5.64978	1.49923	4.84321e-08	6.13958e-06		148	MUC13	ENSG00000173702	2.84441	3.10977	1.00037e-05	0.000383034
149	RRM2	ENSG00000171848	-4.44966	4.80522	4.89191e-08	6.16705e-06		149	MPPED2	ENSG00000066382	1.76093	5.11612	1.01922e-05	0.000388906
150	PBK	ENSG00000168078	-4.48451	2.92764	5.2541e-08	6.58725e-06		150	AL662864.1	ENSG00000231963	2.0587	1.67778	1.10061e-05	0.000415105
151	DMBT1	ENSG00000187908	-3.40712	1.84696	5.52964e-08	6.89482e-06		151	LINGO4	ENSG00000213171	2.20782	1.60615	1.14105e-05	0.000426129
152	ADGRE2	ENSG00000127507	-1.89817	3.25296	5.58073e-08	6.92072e-06		152	CCDC68	ENSG00000166510	1.6832	3.82165	1.1776e-05	0.000436917
153	HIST1H2AJ	ENSG00000276368	-3.88827	4.31154	5.94414e-08	7.22342e-06		153	TGM3	ENSG00000125780	2.58208	0.956657	1.25085e-05	0.000457401
154	TAP2	ENSG00000204267	-1.65211	3.90841	5.9688e-08	7.22342e-06		154	AF127936.2	ENSG00000232884	2.41163	0.000123726	1.26223e-05	0.000459926
155	KIF20A	ENSG00000112984	-4.32563	4.20108	6.08584e-08	7.30878e-06		155	LINC01022	ENSG00000232715	4.10325	-0.656052	1.27925e-05	0.000464809
156	NFE2L3	ENSG00000050344	-2.47193	3.39449	6.43513e-08	7.68779e-06		156	FAM49A	ENSG00000197872	1.40937	4.56978	1.28899e-05	0.000466861
157	MND1	ENSG00000121211	-3.0874	1.18124	6.52409e-08	7.74071e-06		157	NUPR1	ENSG00000176046	1.797	6.14343	1.33557e-05	0.000480679
158	TXNDC17	ENSG00000129235	-1.86069	5.03913	6.55434e-08	7.74071e-06		158	PART1	ENSG00000152931	1.73454	2.67682	1.36086e-05	0.00048671
159	IRAK1	ENSG00000184216	-1.54486	6.28052	7.8349e-08	9.03259e-06		159	PRPF3	ENSG00000117360	1.2128	6.78621	1.38144e-05	0.000492528
160	PLA2G4F	ENSG00000168907	-2.20674	4.06898	8.20386e-08	9.35978e-06		160	AL357519.1	ENSG00000230943	1.80925	1.71502	1.38409e-05	0.0004927
161	MMP28	ENSG00000271447	-3.22534	3.36589	8.74753e-08	9.83257e-06		161	SYT13	ENSG00000019505	2.01135	3.62204	1.41329e-05	0.000502313
162	TAGLN2	ENSG00000158710	-1.61885	6.80123	8.96484e-08	9.93532e-06		162	AC007036.2	ENSG00000230751	2.05816	0.698954	1.43503e-05	0.000509247
163	KRT16P6	ENSG00000226145	-3.56893	3.16159	8.96956e-08	9.93532e-06		163	AC083902.2	ENSG00000248713	2.98741	-0.450266	1.45387e-05	0.000514331
164	SMIM3	ENSG00000256235	-1.72033	4.65467	9.37799e-08	1.03375e-05		164	AC024560.1	ENSG00000236833	2.64082	2.54918	1.49616e-05	0.000526841
165	KRT6B	ENSG00000185479	-4.79525	2.77953	9.45619e-08	1.03638e-05		165	AP003071.4	ENSG00000261625	2.76567	0.305441	1.53514e-05	0.00053725
166	RAB38	ENSG00000123892	-2.11602	3.18778	9.49264e-08	1.03638e-05		166	CYBRD1	ENSG00000071967	1.32155	6.64323	1.57604e-05	0.00054904
167	HMMR	ENSG00000072571	-2.73665	3.41814	9.74434e-08	1.0558e-05		167	MIR101-1	ENSG00000199135	2.68156	-0.297968	1.64293e-05	0.000565283
168	GGH	ENSG00000137563	-2.31498	2.45938	9.76309e-08	1.0558e-05		168	RNVU1-19	ENSG00000275538	2.25428	1.16103	1.64345e-05	0.000565283
169	C1QB	ENSG00000173369	-4.07801	3.44974	1.01407e-07	1.08635e-05		169	SLC25A27	ENSG00000153291	1.4236	5.48311	1.67862e-05	0.000572537
170	FAM111B	ENSG00000189057	-4.14235	4.39959	1.01408e-07	1.08635e-05		170	RNF39	ENSG00000204618	1.92918	1.82506	1.80084e-05	0.000608765
171	SPRY1	ENSG00000164056	-1.72519	5.03371	1.03711e-07	1.10095e-05		171	AP000787.1	ENSG00000245552	1.67961	1.84253	1.80622e-05	0.00060942
172	CENPE	ENSG00000138778	-2.37515	4.30577	1.04162e-07	1.10095e-05		172	SULT1C2	ENSG00000198203	2.69633	1.8143	1.83688e-05	0.000616382
173	ITGA2	ENSG00000164171	-2.45842	8.30004	1.04623e-07	1.10095e-05		173	AC087239.1	ENSG00000278743	1.94331	0.476346	1.923e-05	0.000640571
174	AC005840.3	ENSG00000256433	-2.3636	2.22006	1.047e-07	1.10095e-05		174	RNU2-63P	ENSG00000222724	2.06454	0.732147	1.94751e-05	0.000645574
175	PAQR4	ENSG00000162073	-2.62033	3.69931	1.07776e-07	1.11588e-05		175	AC245427.1	ENSG00000211751	2.38833	0.404366	2.00079e-05	0.000657838
176	PLEC	ENSG00000178209	-1.58601	9.61452	1.08373e-07	1.11588e-05		176	DTX3	ENSG00000178498	1.47033	4.44795	2.0417e-05	0.000665536
177	COL7A1	ENSG00000114270	-1.96666	7.95571	1.08404e-07	1.11588e-05		177	COL4A4	ENSG00000081052	1.90359	4.14168	2.07309e-05	0.000672885
178	RIN1	ENSG00000174791	-1.9662	3.57556	1.09938e-07	1.12266e-05		178	GPRC5B	ENSG00000167191	1.39286	5.08811	2.13704e-05	0.000691672
179	CDH3	ENSG00000062038	-2.00464	7.43947	1.10209e-07	1.12266e-05		179	LPA	ENSG00000198670	2.09125	2.63461	2.17689e-05	0.000700597
180	TRIM14	ENSG00000106785	-1.82947	5.14435	1.15607e-07	1.1575e-05		180	SLC1A2	ENSG00000110436	2.31208	3.88964	2.23148e-05	0.000716145
181	LINC02188	ENSG00000261175	-3.18087	1.18756	1.15658e-07	1.1575e-05		181	FAM221B	ENSG00000204930	2.1483	0.73146	2.26772e-05	0.00072628
182	C16ORF59	ENSG00000162062	-2.91288	1.80566	1.19823e-07	1.19146e-05		182	SFTPA2	ENSG00000185303	2.74091	3.97711	2.33398e-05	0.000742773
183	CCNA2	ENSG00000145386	-3.35105	3.96155	1.20096e-07	1.19146e-05		183	MAGI2	ENSG00000187391	1.52677	4.96853	2.42853e-05	0.00076751
184	LMNB1	ENSG00000113368	-3.43779	5.07548	1.24346e-07	1.22299e-05		184	TRGC1	ENSG00000211689	3.26444	6.73646	2.502e-05	0.000787457
185	TNFRSF12A	ENSG00000006327	-1.80755	6.62211	1.2551e-07	1.22914e-05		185	TMEM71	ENSG00000165071	2.10685	1.17402	2.53498e-05	0.000795641
186	ABLIM2	ENSG00000163995	-2.38792	1.93411	1.26403e-07	1.23259e-05		186	SYCP2L	ENSG00000153157	1.86434	1.5551	2.69652e-05	0.000839701
187	ANGPTL4	ENSG00000167772	-4.00761	6.28508	1.3358e-07	1.29703e-05		187	CTH	ENSG00000116761	1.58667	3.14554	2.72341e-05	0.00084433
188	LY6E	ENSG00000160932	-2.1586	5.39912	1.35802e-07	1.31302e-05		188	ABTB1	ENSG00000114626	1.59625	4.07461	2.73318e-05	0.000846211
189	IFNE	ENSG00000184995	-2.1557	3.34713	1.4057e-07	1.35334e-05		189	HIST1H3D	ENSG00000282988	1.6686	1.81782	2.76466e-05	0.000854796
190	NUF2	ENSG00000143228	-3.28241	2.14181	1.41159e-07	1.35334e-05		190	AC138965.3	ENSG00000280068	1.93009	0.466159	2.87651e-05	0.000883396
191	LAMB1	ENSG00000091136	-1.69427	7.19687	1.42896e-07	1.36427e-05		191	CFAP69	ENSG00000105792	1.3665	4.10609	2.88761e-05	0.000884424
192	SERPINE1	ENSG00000106366	-3.57656	6.75347	1.442e-07	1.37098e-05		192	PLA2G6	ENSG00000184381	1.48334	4.47326	3.02514e-05	0.000921597
193	SEMA7A	ENSG00000138623	-2.30917	3.12187	1.4952e-07	1.41566e-05		193	OR51A8P	ENSG00000197984	3.33093	0.202488	3.04289e-05	0.000924537
194	LMNB2	ENSG00000176619	-1.99442	6.48544	1.52646e-07	1.43049e-05		194	FMO5	ENSG00000131781	1.65078	4.8422	3.06799e-05	0.000930924
195	CENPH	ENSG00000153044	-2.28542	2.91396	1.52858e-07	1.43049e-05		195	CRISP3	ENSG00000096006	2.50149	3.84529	3.15733e-05	0.000949195
196	OIP5	ENSG00000104147	-2.89034	1.08349	1.57479e-07	1.46071e-05		196	AMIGO2	ENSG00000139211	2.07819	5.2503	3.22819e-05	0.000961212
197	ERCC6L	ENSG00000186871	-2.4834	2.93861	1.62077e-07	1.49151e-05		197	KCTD9P4	ENSG00000214264	2.48252	0.333541	3.34143e-05	0.000987627
198	KIF18B	ENSG00000186185	-2.72122	2.55196	1.62106e-07	1.49151e-05		198	CPE	ENSG00000109472	1.42044	7.92993	3.35791e-05	0.000991214
199	GNA15	ENSG00000060558	-2.58852	5.0347	1.64646e-07	1.5088e-05		199	EDA2R	ENSG00000131080	1.78763	3.36657	3.56182e-05	0.00104599
200	FGA	ENSG00000171560	-5.78292	0.179643	1.65807e-07	1.51336e-05		200	FOXN3	ENSG00000053254	1.16727	6.54285	3.57185e-05	0.00104671
201	NDC80	ENSG00000080986	-2.33871	3.45126	1.72323e-07	1.55417e-05		201	ASB5	ENSG00000164122	1.82522	1.63521	3.75943e-05	0.00108586
202	NCAPG	ENSG00000109805	-4.0876	3.8976	1.7352e-07	1.55881e-05		202	WNK4	ENSG00000126562	1.97369	4.04926	4.067e-05	0.00115361
203	DEPDC1B	ENSG00000035499	-2.79292	2.50109	1.88093e-07	1.6831e-05		203	TSPAN12	ENSG00000106025	1.3515	4.06716	4.06985e-05	0.00115361
204	RUVBL1	ENSG00000175792	-1.6176	5.36422	1.91099e-07	1.70332e-05		204	RIMBP2	ENSG00000060709	2.32263	2.10599	4.10968e-05	0.00115914
205	ECT2	ENSG00000114346	-1.91465	5.10701	1.93526e-07	1.71824e-05		205	SGMS1-AS1	ENSG00000226200	1.49033	4.87871	4.14581e-05	0.00116789
206	ESCO2	ENSG00000171320	-2.65692	3.15633	2.00574e-07	1.77391e-05		206	CNTNAP2	ENSG00000174469	1.68582	4.49028	4.16551e-05	0.00117199
207	TRPM2	ENSG00000142185	-2.20341	2.04074	2.03064e-07	1.78403e-05		207	LAMA1	ENSG00000101680	1.60519	4.823	4.30232e-05	0.00120454
208	FGFBP1	ENSG00000137440	-4.27902	5.13404	2.03281e-07	1.78403e-05		208	ABI3BP	ENSG00000154175	1.96199	2.51083	4.46251e-05	0.0012462
209	SDC1	ENSG00000115884	-3.32838	7.73935	2.07269e-07	1.80514e-05		209	CDKL2	ENSG00000138769	1.58593	1.77054	4.48078e-05	0.00124838
210	HSD17B2	ENSG00000086696	-2.80825	2.4995	2.10132e-07	1.81621e-05		210	RORC	ENSG00000143365	1.81895	5.79294	4.52042e-05	0.00125483
211	KRT23	ENSG00000108244	-2.87853	6.57741	2.11893e-07	1.82452e-05		211	LINC02418	ENSG00000214039	2.11754	0.812262	4.70846e-05	0.00130385
212	KLK5	ENSG00000167754	-4.51587	1.88382	2.18017e-07	1.86837e-05		212	CACNB2	ENSG00000165995	1.51576	3.79149	4.86939e-05	0.00134285
213	CCNB2	ENSG00000157456	-2.57499	3.26423	2.18624e-07	1.86837e-05		213	MOV10L1	ENSG00000073146	1.7173	2.03667	4.87281e-05	0.00134285
214	IL1B	ENSG00000125538	-4.22473	0.745994	2.22263e-07	1.88628e-05		214	WFIKKN1	ENSG00000127578	1.98952	1.50113	4.93746e-05	0.00135551
215	MANF	ENSG00000145050	-1.77937	5.37697	2.23199e-07	1.88628e-05		215	ALPK2	ENSG00000198796	2.52774	0.18702	5.03598e-05	0.00137948
216	TRIB2	ENSG00000071575	-2.17237	6.09637	2.2492e-07	1.89381e-05		216	HSD17B6	ENSG00000025423	1.93754	3.43749	5.05852e-05	0.00138234
217	CHAC2	ENSG00000143942	-2.42448	1.16061	2.26764e-07	1.90232e-05		217	AC120498.4	ENSG00000260710	2.10159	1.44495	5.14831e-05	0.00139873
218	GJB5	ENSG00000189280	-2.63723	2.48062	2.27907e-07	1.9049e-05		218	LINC00921	ENSG00000281005	1.83977	1.89691	5.17486e-05	0.0014029
219	CLEC5A	ENSG00000258227	-4.42798	0.653633	2.29624e-07	1.91224e-05		219	AC006042.3	ENSG00000233264	1.48763	2.90773	5.26118e-05	0.0014207
220	SPC24	ENSG00000161888	-3.37213	3.47753	2.59859e-07	2.13031e-05		220	IFIT2	ENSG00000119922	1.45155	4.76813	5.40366e-05	0.00145402
221	LAMC2	ENSG00000058085	-2.55189	9.23186	2.61544e-07	2.1314e-05		221	ZNF552	ENSG00000178935	1.23496	5.79071	5.99335e-05	0.00159576
222	PRC1	ENSG00000198901	-2.24814	4.9073	2.68211e-07	2.16363e-05		222	CCDC28A	ENSG00000024862	1.32554	4.0569	6.20699e-05	0.00164687
223	PI15	ENSG00000137558	-2.19127	7.20418	2.70037e-07	2.16363e-05		223	AC136475.3	ENSG00000255026	2.28491	1.87251	6.31477e-05	0.00167352
224	SGO1	ENSG00000129810	-3.31014	1.90776	2.7024e-07	2.16363e-05		224	RBMX2P1	ENSG00000226406	2.0845	0.597297	6.44365e-05	0.00169978
225	E2F7	ENSG00000165891	-2.70764	2.68472	2.74796e-07	2.19241e-05		225	PIFO	ENSG00000173947	1.65275	2.47418	6.53229e-05	0.00171919
226	SKA3	ENSG00000165480	-4.25472	1.74536	2.8384e-07	2.24186e-05		226	ALDH6A1	ENSG00000119711	1.35343	5.91358	6.57006e-05	0.00172515
227	PYCR3	ENSG00000104524	-1.93443	3.18741	2.85234e-07	2.2443e-05		227	TPSP2	ENSG00000260284	2.3398	1.74228	6.79018e-05	0.00177682
228	BUB1	ENSG00000169679	-3.80391	4.07772	2.86874e-07	2.24945e-05		228	TMEM136	ENSG00000181264	1.24837	4.24235	6.93199e-05	0.00181185
229	TLCD1	ENSG00000160606	-2.30494	2.07471	2.90781e-07	2.27227e-05		229	OR51N1P	ENSG00000176951	2.73047	0.256655	7.38123e-05	0.00191828
230	GINS2	ENSG00000131153	-2.54887	3.44169	2.93257e-07	2.27523e-05		230	MGEA5	ENSG00000198408	1.12823	8.72188	7.66744e-05	0.0019769
231	RNF213	ENSG00000173821	-1.45633	9.61016	2.93963e-07	2.27523e-05		231	C16ORF89	ENSG00000153446	2.66052	-0.0531409	7.67825e-05	0.00197745
232	KRT16P5	ENSG00000230088	-4.55739	-0.53051	2.9415e-07	2.27523e-05		232	BMP3	ENSG00000152785	2.1406	1.95332	8.33695e-05	0.0021255
233	LIMK1	ENSG00000106683	-1.53515	4.46048	2.97104e-07	2.29031e-05		233	AF127577.4	ENSG00000235609	1.63896	2.70286	8.64837e-05	0.00219753
234	TMEM241	ENSG00000134490	-1.79821	3.47558	3.03048e-07	2.32827e-05		234	RRS1-AS1	ENSG00000246145	1.65902	1.52154	8.68928e-05	0.00220547
235	MICALCL	ENSG00000133808	-2.46969	2.56752	3.16827e-07	2.41987e-05		235	GRAMD1C	ENSG00000178075	1.39877	3.94829	9.09124e-05	0.00228967
236	DUSP6	ENSG00000139318	-1.95273	5.22112	3.18896e-07	2.41987e-05		236	LINC00854	ENSG00000236383	1.86838	0.460167	9.11256e-05	0.00229251
237	HJURP	ENSG00000123485	-3.98689	3.33153	3.20643e-07	2.41987e-05		237	HEXA	ENSG00000213614	1.18186	6.05684	9.15848e-05	0.00229896
238	RHOV	ENSG00000104140	-2.19081	3.69433	3.21334e-07	2.41987e-05		238	AP000473.1	ENSG00000228798	2.27575	-0.0198125	9.73424e-05	0.00241725
239	NNMT	ENSG00000166741	-2.71941	5.08225	3.23368e-07	2.42186e-05		239	CPZ	ENSG00000109625	2.91728	-1.12962	9.73551e-05	0.00241725
240	IL4R	ENSG00000077238	-1.62039	6.9223	3.23722e-07	2.42186e-05		240	PRAM1	ENSG00000133246	2.08741	0.97735	9.97809e-05	0.00246674
241	TRAF4	ENSG00000076604	-1.62281	6.14275	3.31053e-07	2.46057e-05		241	MMP26	ENSG00000167346	2.39941	0.825033	0.000103114	0.00254089
242	KRT5	ENSG00000186081	-3.31184	8.39972	3.32638e-07	2.46389e-05		242	DNAJB4	ENSG00000162616	1.46732	4.92679	0.00010537	0.00259244
243	AL512274.1	ENSG00000261068	-1.81994	4.04936	3.37963e-07	2.48763e-05		243	AC010207.1	ENSG00000260633	2.00542	1.25377	0.000106126	0.0026048
244	GIPC1	ENSG00000123159	-1.64121	6.28809	3.42938e-07	2.51613e-05		244	NIPSNAP3B	ENSG00000165028	1.56638	1.61457	0.000109961	0.00267779
245	MCM4	ENSG00000104738	-2.07592	6.38348	3.51191e-07	2.56842e-05		245	HGD	ENSG00000113924	1.54002	5.53552	0.000110137	0.00267922
246	CD163	ENSG00000177575	-4.819	4.89122	3.73204e-07	2.71203e-05		246	LIMS4	ENSG00000256671	1.95794	0.731935	0.000111009	0.00269755
247	CCL3	ENSG00000277632	-4.11886	0.48185	3.79914e-07	2.74714e-05		247	AC026250.1	ENSG00000245522	1.74931	1.59022	0.000119211	0.00286635
248	HK2	ENSG00000159399	-3.04479	6.74678	3.81563e-07	2.74714e-05		248	HSPA1A	ENSG00000204389	1.61585	9.84046	0.000121483	0.00291177
249	ALOX5AP	ENSG00000132965	-2.54886	1.93221	3.81648e-07	2.74714e-05		249	SNORD13	ENSG00000239039	1.76337	1.77513	0.000129526	0.00308833
250	PARP9	ENSG00000138496	-1.68262	6.04976	3.83469e-07	2.75157e-05		250	ZNF540	ENSG00000171817	1.42417	2.78364	0.000130306	0.00310367
251	POP1	ENSG00000104356	-1.80336	4.05392	3.86818e-07	2.7669e-05		251	KLF3-AS1	ENSG00000231160	1.50265	3.2146	0.000131855	0.00313002
252	MST1R	ENSG00000164078	-2.2536	4.02931	3.9299e-07	2.79354e-05		252	AC027288.2	ENSG00000257604	2.26764	0.823845	0.000132607	0.00314209
253	DDIAS	ENSG00000165490	-3.2312	2.35249	3.96603e-07	2.81046e-05		253	TSC1	ENSG00000165699	1.1083	7.13438	0.000133408	0.00315656
254	ADORA3	ENSG00000282608	-2.95863	0.20191	4.1941e-07	2.96288e-05		254	RN7SL280P	ENSG00000244671	2.16688	-0.378607	0.000133495	0.00315656
255	MIR31HG	ENSG00000171889	-2.13405	3.56281	4.52585e-07	3.16782e-05		255	ACOX3	ENSG00000087008	1.20362	6.07977	0.000134872	0.00318253
256	AC019069.1	ENSG00000272711	-2.82806	0.432256	4.60428e-07	3.21286e-05		256	ASPN	ENSG00000106819	1.822	1.17643	0.00013873	0.00325209
257	HIST1H2AH	ENSG00000274997	-2.68815	4.9938	4.68018e-07	3.25586e-05		257	AP002358.1	ENSG00000214797	2.47904	-0.244717	0.000138818	0.00325209
258	FAM83H	ENSG00000180921	-1.54167	6.25603	4.94212e-07	3.41725e-05		258	GREB1	ENSG00000196208	1.70053	6.37551	0.000140174	0.00327715
259	ZBED2	ENSG00000177494	-3.70129	0.449466	4.9787e-07	3.43215e-05		259	ARRB1	ENSG00000137486	1.23355	5.42343	0.000143315	0.00334715
260	SRPX	ENSG00000101955	-2.273	2.59977	5.09999e-07	3.49464e-05		260	PKP4-AS1	ENSG00000204380	2.47878	-0.535857	0.000144094	0.00336189
261	TRIP13	ENSG00000071539	-2.94659	3.41471	5.32015e-07	3.63459e-05		261	SLC30A4	ENSG00000104154	1.38804	5.81921	0.000144958	0.00337859
262	POC1A	ENSG00000164087	-2.09013	2.32971	5.41296e-07	3.68695e-05		262	AL021807.1	ENSG00000272468	2.0703	0.0209915	0.000145197	0.00338071
263	PLA2G3	ENSG00000100078	-3.4934	0.148533	5.48045e-07	3.72182e-05		263	MIRLET7C	ENSG00000199030	2.18792	-0.415224	0.000148339	0.00344334
264	FAM83A	ENSG00000147689	-4.01469	2.41626	5.61828e-07	3.79284e-05		264	SLC18A2	ENSG00000165646	1.71616	1.3805	0.000152573	0.00353085
265	ARHGAP11B	ENSG00000187951	-2.08862	3.54317	5.85435e-07	3.94055e-05		265	PDE8B	ENSG00000113231	1.40734	5.62631	0.000155421	0.00358947
266	ADAM15	ENSG00000143537	-1.46306	6.65355	5.92175e-07	3.97419e-05		266	PAPPA-AS1	ENSG00000256040	1.83653	1.12082	0.000155935	0.00359406
267	YWHAH	ENSG00000128245	-1.4025	5.81721	6.09717e-07	4.07281e-05		267	AC005064.1	ENSG00000234715	2.41205	0.136703	0.000159645	0.00366108
268	ORMDL2	ENSG00000123353	-1.49042	4.50462	6.12225e-07	4.07281e-05		268	DMAP1	ENSG00000178028	1.24791	5.0835	0.00016122	0.00368239
269	CAD	ENSG00000084774	-1.53932	6.10057	6.30939e-07	4.16147e-05		269	AC103740.1	ENSG00000259370	2.06659	1.03042	0.000161628	0.00368803
270	TROAP	ENSG00000135451	-2.67093	2.12875	6.31024e-07	4.16147e-05		270	MIR3671	ENSG00000265996	2.01919	-0.173982	0.000163336	0.00371956
271	CKAP2L	ENSG00000169607	-4.07293	2.73719	6.43649e-07	4.2325e-05		271	AC103760.1	ENSG00000254231	2.42189	0.540013	0.000166255	0.00378226
272	CENPW	ENSG00000203760	-2.16428	2.3062	6.69182e-07	4.38776e-05		272	THSD7A	ENSG00000005108	1.37116	5.10479	0.000168014	0.00381692
273	MCM6	ENSG00000076003	-1.89652	5.53005	6.88849e-07	4.50377e-05		273	MIR4756	ENSG00000265595	3.18979	-0.996546	0.000173738	0.0039329
274	PITPNM3	ENSG00000091622	-1.57984	4.70895	6.92871e-07	4.51712e-05		274	CHN2	ENSG00000106069	1.34212	3.16294	0.000178743	0.00403293
275	TK1	ENSG00000167900	-3.86329	3.88236	7.08318e-07	4.59159e-05		275	ACPP	ENSG00000014257	1.58963	9.61413	0.000182138	0.00408255
276	ARNTL2	ENSG00000029153	-3.15716	6.5465	7.22954e-07	4.67319e-05		276	AASS	ENSG00000008311	1.10449	5.6148	0.000188365	0.00420081
277	STAB1	ENSG00000010327	-3.29663	6.36249	7.41759e-07	4.7812e-05		277	AC129492.6	ENSG00000275011	1.69742	2.43065	0.000189428	0.00421695
278	KRT6A	ENSG00000205420	-6.41103	8.32827	7.60954e-07	4.87737e-05		278	MYBPC1	ENSG00000196091	2.11106	5.28435	0.000192108	0.0042655
279	PKP3	ENSG00000184363	-1.75873	6.02176	8.03138e-07	5.11572e-05		279	KCNAB1	ENSG00000169282	1.86511	2.3266	0.00019217	0.0042655
280	ABCC3	ENSG00000108846	-2.33418	7.25551	8.04867e-07	5.11572e-05		280	AF001548.3	ENSG00000280429	1.75181	1.0903	0.000195855	0.00433812
281	HMGA1	ENSG00000137309	-1.87833	6.12279	8.17882e-07	5.18401e-05		281	TRGJP2	ENSG00000211688	2.79022	0.107355	0.000196012	0.00433812
282	ABHD11	ENSG00000106077	-1.73529	4.14142	8.23219e-07	5.20338e-05		282	CECR2	ENSG00000099954	1.35252	4.19102	0.000198068	0.00437938
283	ENTPD3	ENSG00000168032	-1.95026	2.76767	8.27691e-07	5.2172e-05		283	DUSP26	ENSG00000133878	2.19376	-0.505741	0.000202406	0.00446233
284	SLC4A11	ENSG00000088836	-1.9634	3.44447	8.33292e-07	5.23803e-05		284	MIR5087	ENSG00000283676	2.38589	-0.890763	0.000206223	0.00452897
285	PPIL1	ENSG00000137168	-1.55677	4.13559	8.45677e-07	5.28676e-05		285	LINC01341	ENSG00000227953	1.64676	3.19802	0.000222258	0.00483459
286	ASPM	ENSG00000066279	-3.57159	4.69059	8.66602e-07	5.40277e-05		286	AC005920.1	ENSG00000247011	1.48993	1.56454	0.000245289	0.00526033
287	PDPN	ENSG00000162493	-1.71607	4.32444	8.80265e-07	5.473e-05		287	SLC2A3P2	ENSG00000185031	1.48231	1.9387	0.000245939	0.00526932
288	TIMP4	ENSG00000157150	-2.35569	0.728347	9.43995e-07	5.82515e-05		288	RSRP1	ENSG00000117616	1.10596	7.65061	0.000248255	0.00530899
289	SBNO2	ENSG00000064932	-1.60237	6.71779	9.67255e-07	5.93302e-05		289	FGF10	ENSG00000070193	1.80087	2.55296	0.000252404	0.00538257
290	HELLS	ENSG00000119969	-2.33237	5.7457	9.741e-07	5.95899e-05		290	AC090796.1	ENSG00000253821	2.75816	-0.341872	0.000252916	0.00538845
291	BNC1	ENSG00000169594	-2.01672	3.46905	9.81831e-07	5.99022e-05		291	ZNF266	ENSG00000174652	1.09885	6.06393	0.000253215	0.00538979
292	CDC25A	ENSG00000164045	-2.06556	3.40565	9.99746e-07	6.07801e-05		292	CHRM1	ENSG00000168539	1.89737	2.63055	0.000260199	0.005523
293	PAFAH1B3	ENSG00000079462	-2.28207	3.09956	1.00283e-06	6.07801e-05		293	VPS26AP1	ENSG00000240375	2.40402	-0.670297	0.000260676	0.00552798
294	SEMA3F	ENSG00000001617	-1.74043	5.39115	1.00498e-06	6.07801e-05		294	MXI1	ENSG00000119950	1.18152	5.68992	0.000263933	0.00558266
295	HEATR3	ENSG00000155393	-1.4683	4.70904	1.02119e-06	6.14815e-05		295	HERC5	ENSG00000138646	1.31748	4.55904	0.000267002	0.00563595
296	LAMA3	ENSG00000053747	-1.34186	7.85373	1.0515e-06	6.30518e-05		296	NR3C2	ENSG00000151623	1.17804	4.00515	0.000272723	0.00574077
297	AC140479.7	ENSG00000283167	-4.16172	0.865669	1.05556e-06	6.30518e-05		297	AC007336.3	ENSG00000279030	2.33884	0.00788018	0.000274886	0.00578098
298	SLC1A3	ENSG00000079215	-1.84641	3.76416	1.0745e-06	6.39835e-05		298	NXNL2	ENSG00000130045	1.67091	0.224051	0.0002764	0.00579442
299	BNIP3P4	ENSG00000271225	-4.96348	-0.380041	1.07677e-06	6.39835e-05		299	CLDN1	ENSG00000163347	1.298	5.75906	0.000276795	0.00579442
300	RAD51	ENSG00000051180	-2.41804	2.38199	1.09113e-06	6.46685e-05		300	ALDH7A1P1	ENSG00000251400	1.53978	1.23006	0.000278853	0.00583214
301	TPX2	ENSG00000088325	-3.90388	4.71377	1.10639e-06	6.54034e-05		301	CLN3	ENSG00000188603	1.31958	2.82707	0.0002804	0.00584841
302	KCNK15	ENSG00000124249	-2.46533	0.58286	1.16486e-06	6.83283e-05		302	RNU1-2	ENSG00000207005	1.52453	1.69289	0.000285216	0.00594342
303	EPGN	ENSG00000182585	-3.13496	2.30525	1.16995e-06	6.8451e-05		303	ZNF503-AS1	ENSG00000226051	2.16607	1.4744	0.000288432	0.00600497
304	WNT7B	ENSG00000188064	-1.66793	3.91379	1.19006e-06	6.94496e-05		304	NPM1P25	ENSG00000229417	1.78153	0.730142	0.000289574	0.00602324
305	GALNT18	ENSG00000110328	-1.57095	5.21213	1.19974e-06	6.98361e-05		305	CSPG4P10	ENSG00000276710	1.49699	3.02248	0.000297637	0.00617408
306	POLE2	ENSG00000100479	-2.34041	2.43598	1.20441e-06	6.99294e-05		306	MIR604	ENSG00000207612	1.55632	1.39114	0.000308816	0.00637122
307	BIRC5	ENSG00000089685	-2.70097	4.23702	1.23963e-06	7.16098e-05		307	RPSAP36	ENSG00000243175	1.3852	2.34385	0.000313395	0.00645402
308	IL1RL1	ENSG00000115602	-2.72195	6.06782	1.267e-06	7.28222e-05		308	C17ORF58	ENSG00000186665	1.29008	3.60076	0.000319651	0.00655627
309	AC140479.2	ENSG00000230650	-1.69209	3.35302	1.27167e-06	7.28312e-05		309	CACNA1D	ENSG00000157388	1.79361	6.54442	0.00032873	0.00669462
310	DNAJC22	ENSG00000178401	-2.22051	2.34861	1.2831e-06	7.31946e-05		310	AL513303.1	ENSG00000226005	2.69373	-0.96427	0.000329202	0.00669495
311	PRSS3	ENSG00000010438	-3.67047	3.00573	1.35375e-06	7.66496e-05		311	AC068870.3	ENSG00000279834	2.04246	0.62475	0.000336608	0.00682731
312	LDHAP4	ENSG00000214110	-2.34921	0.600093	1.38077e-06	7.79859e-05		312	AC020911.2	ENSG00000267275	1.89871	-0.104711	0.000337918	0.00684585
313	ANXA8L1	ENSG00000264230	-2.04318	5.2551	1.39512e-06	7.86023e-05		313	CRYAB	ENSG00000109846	1.46785	4.65413	0.000338931	0.00685613
314	CDC7	ENSG00000097046	-2.29585	3.39134	1.40963e-06	7.9224e-05		314	STAG3L5P	ENSG00000242294	1.31365	4.79361	0.000344781	0.00696213
315	S100A10	ENSG00000197747	-1.71495	5.87736	1.41459e-06	7.93051e-05		315	AF186192.2	ENSG00000255085	1.61714	0.874757	0.000347439	0.00700961
316	PPARG	ENSG00000132170	-2.18267	4.27717	1.41802e-06	7.93051e-05		316	PRUNE2	ENSG00000106772	1.48521	8.00067	0.000350556	0.00705657
317	CDK2AP1	ENSG00000111328	-1.34861	4.80786	1.42575e-06	7.9542e-05		317	ABCB5	ENSG00000004846	3.56956	-0.613469	0.00035602	0.00714481
318	FHOD1	ENSG00000135723	-1.43364	4.37639	1.43433e-06	7.96801e-05		318	BACH2	ENSG00000112182	1.29182	4.88179	0.000358553	0.00718857
319	MKI67	ENSG00000148773	-5.29646	6.15819	1.43784e-06	7.96801e-05		319	AF127936.1	ENSG00000226751	2.41741	-0.149399	0.00035898	0.00718857
320	TMEM132A	ENSG00000006118	-2.27296	5.14662	1.44242e-06	7.96926e-05		320	HSPA1B	ENSG00000204388	1.47697	9.72822	0.000361266	0.00721836
321	SERPINA3	ENSG00000196136	-6.7433	4.87931	1.47516e-06	8.10448e-05		321	DOCK11P1	ENSG00000259000	2.80776	-0.15613	0.000363735	0.00724865
322	GAPDH	ENSG00000111640	-1.45636	10.3052	1.48914e-06	8.14848e-05		322	NPNT	ENSG00000168743	1.17233	6.70776	0.000368821	0.00733718
323	TGM1	ENSG00000092295	-3.22848	4.06057	1.49981e-06	8.18724e-05		323	CASP12	ENSG00000204403	2.10857	0.611433	0.000373965	0.00742011
324	CCR1	ENSG00000163823	-3.54081	1.73004	1.57221e-06	8.56195e-05		324	MAF	ENSG00000178573	1.17647	5.16676	0.000375972	0.00744805
325	PFKFB4	ENSG00000114268	-1.59221	4.99699	1.61413e-06	8.76931e-05		325	HMGCS2	ENSG00000134240	2.07371	6.82595	0.000388108	0.00766078
326	SLC11A1	ENSG00000018280	-2.56164	3.05357	1.63235e-06	8.82631e-05		326	SLC30A10	ENSG00000196660	2.29349	-0.493223	0.00039098	0.00769749
327	COMTD1	ENSG00000165644	-1.91833	2.61988	1.68074e-06	9.04506e-05		327	BRD8	ENSG00000112983	1.14569	6.62038	0.000391742	0.00770583
328	RPS6KA4	ENSG00000162302	-1.78556	4.79765	1.71256e-06	9.19461e-05		328	RNU6-943P	ENSG00000252769	3.14276	-1.27468	0.00039491	0.00776145
329	SH3BP1	ENSG00000100092	-1.87496	3.86316	1.76157e-06	9.41345e-05		329	PABPC1L2B-AS1	ENSG00000226725	1.60536	1.62044	0.000401541	0.00787144
330	CDCA8	ENSG00000134690	-2.27632	2.81129	1.76842e-06	9.42799e-05		330	UBE2Q2P6	ENSG00000275695	1.91482	-0.272156	0.000417961	0.00814435
331	CRABP2	ENSG00000143320	-2.32151	4.66421	1.86583e-06	9.85521e-05		331	SAMD13	ENSG00000203943	1.77539	1.08854	0.000423447	0.00823016
332	ICMT	ENSG00000116237	-1.27565	6.61115	1.89809e-06	0.000100024		332	SGIP1	ENSG00000118473	1.31803	4.46138	0.000424356	0.00824081
333	BUB1B	ENSG00000156970	-3.52907	3.59297	1.94328e-06	0.000101935		333	KRT89P	ENSG00000274928	1.8652	0.16832	0.000427158	0.00827962
334	C11ORF91	ENSG00000205177	-2.12821	1.16077	1.95212e-06	0.000102164		334	RPL5P9	ENSG00000236330	2.50939	-0.883465	0.000427443	0.00827962
335	FAM86C1	ENSG00000158483	-2.01129	1.8157	1.95829e-06	0.000102252		335	AC099494.1	ENSG00000279410	1.63686	0.294934	0.000430497	0.0083176
336	PROCR	ENSG00000101000	-1.84714	3.74969	2.09664e-06	0.000108483		336	BEX2	ENSG00000133134	1.30213	3.45479	0.000432475	0.00834874
337	BRCA1	ENSG00000012048	-2.23465	5.24047	2.11427e-06	0.0001089		337	GAB2	ENSG00000033327	1.50389	4.93431	0.000433459	0.00836067
338	LSM4	ENSG00000130520	-1.59033	5.46802	2.11809e-06	0.0001089		338	AL137077.2	ENSG00000283078	1.53261	1.92758	0.000437447	0.00843045
339	TGM2	ENSG00000198959	-3.60742	8.42814	2.11902e-06	0.0001089		339	LINC02005	ENSG00000242741	3.38325	-1.10532	0.000450202	0.0086398
340	C15ORF52	ENSG00000188549	-1.89484	3.98538	2.12955e-06	0.000109196		340	DENND3	ENSG00000105339	1.30412	5.93842	0.000461516	0.00883462
341	GPC2	ENSG00000213420	-2.2107	0.756573	2.13854e-06	0.000109411		341	RERGL	ENSG00000111404	2.66881	0.246661	0.000462939	0.00885443
342	KIF11	ENSG00000138160	-2.66188	4.43897	2.15049e-06	0.000109776		342	AC132938.1	ENSG00000260011	2.25103	-0.774692	0.000465882	0.00890327
343	TCF19	ENSG00000137310	-2.67223	4.33556	2.27573e-06	0.000115652		343	AQP4	ENSG00000171885	1.8213	-0.0182075	0.000467967	0.00893562
344	KNL1	ENSG00000137812	-3.07618	4.41018	2.28303e-06	0.000115765		344	RNU5E-1	ENSG00000199347	1.78132	0.313252	0.000487298	0.00926597
345	ARHGAP11A	ENSG00000198826	-2.57399	4.13955	2.4054e-06	0.00012143		345	TNFRSF10C	ENSG00000173535	1.50873	2.10603	0.000493732	0.00937268
346	COTL1	ENSG00000103187	-1.65832	5.43224	2.48072e-06	0.000124868		346	ZNF292	ENSG00000188994	1.13123	8.03552	0.000497394	0.00942734
347	LINC01291	ENSG00000204792	-5.67312	0.46055	2.48445e-06	0.000124868		347	AC004381.2	ENSG00000283399	3.11288	-0.491424	0.000498431	0.00943834
348	PLK4	ENSG00000142731	-1.99903	3.20714	2.51103e-06	0.000125927		348	OR51T1	ENSG00000176900	2.1747	-0.139833	0.000508258	0.00961644
349	HIST1H2AL	ENSG00000276903	-2.83405	2.06793	2.53678e-06	0.000126939		349	SLC6A2	ENSG00000103546	2.14774	-0.00925184	0.000534542	0.0100637
350	G0S2	ENSG00000123689	-1.81531	3.82784	2.55267e-06	0.000127405		350	PBXIP1	ENSG00000163346	1.16642	6.52556	0.00053648	0.0100918
351	PPIC	ENSG00000168938	-1.60777	3.7137	2.57484e-06	0.000128002		351	AC022113.1	ENSG00000246214	2.75414	-0.774763	0.000545802	0.0102587
352	ADGRF4	ENSG00000153294	-2.75265	2.5035	2.63952e-06	0.000130365		352	ANGPTL7	ENSG00000171819	2.95381	-0.199404	0.000549989	0.0103289
353	RMI2	ENSG00000175643	-2.43301	2.03445	2.71234e-06	0.000133384		353	UBXN10	ENSG00000162543	1.61318	0.909362	0.000552611	0.0103696
354	KRT16P3	ENSG00000214822	-2.77882	1.27143	2.71868e-06	0.000133408		354	AF130351.1	ENSG00000243440	2.81035	-0.661526	0.000556846	0.0104319
355	XRCC2	ENSG00000196584	-2.31148	3.22926	2.74999e-06	0.000134569		355	TACC2	ENSG00000138162	1.29455	7.50459	0.000560533	0.0104752
356	KIF24	ENSG00000186638	-1.85649	3.11363	2.75413e-06	0.000134569		356	TRGV10	ENSG00000211694	2.5239	-0.593331	0.000568074	0.0105815
357	TSPO	ENSG00000100300	-1.47708	5.58476	2.7787e-06	0.000135479		357	ADCY1	ENSG00000164742	1.81589	4.6256	0.000574197	0.0106781
358	NPM3	ENSG00000107833	-1.71769	3.90563	2.86251e-06	0.000139268		358	AC083862.2	ENSG00000272941	2.22895	-0.0565694	0.000578221	0.0107442
359	CDCA3	ENSG00000111665	-2.63991	2.57624	2.93346e-06	0.000142114		359	OR51H2P	ENSG00000198217	2.18734	0.25484	0.000599366	0.0110829
360	GMPPB	ENSG00000173540	-1.46123	5.06764	2.94372e-06	0.000142309		360	ANG	ENSG00000214274	1.35845	2.41616	0.000600748	0.0110995
361	SERPINB2	ENSG00000197632	-5.18116	3.02899	2.95507e-06	0.000142556		361	ANKRD53	ENSG00000144031	2.14132	-0.328753	0.000609809	0.0112396
362	DSCC1	ENSG00000136982	-2.16109	2.3992	2.99041e-06	0.000143956		362	GAB1	ENSG00000109458	1.15697	5.67909	0.000618867	0.0113882
363	AC091167.1	ENSG00000225193	-2.51983	3.71188	3.07323e-06	0.000147321		363	MIR99A	ENSG00000207638	2.84592	-1.06074	0.000626893	0.0115265
364	LILRB5	ENSG00000105609	-2.98443	0.599225	3.20296e-06	0.000152898		364	WDSUB1	ENSG00000196151	1.25816	3.90365	0.000637768	0.0117076
365	EEF2KMT	ENSG00000118894	-1.66996	2.89891	3.22062e-06	0.00015342		365	ABCC6P1	ENSG00000256340	2.16801	-0.204479	0.000651233	0.011926
366	BOK	ENSG00000176720	-1.4916	4.63016	3.24048e-06	0.000154044		366	TBC1D17	ENSG00000104946	1.19919	4.86681	0.000652693	0.0119336
367	HK1	ENSG00000156515	-1.30896	7.49135	3.30525e-06	0.000156471		367	RASSF6	ENSG00000169435	1.16453	5.61838	0.00066359	0.0121231
368	LXN	ENSG00000079257	-2.26722	6.65749	3.33769e-06	0.00015768		368	LMBR1L	ENSG00000139636	1.091	5.93433	0.000688013	0.0125292
369	MRC2	ENSG00000011028	-1.52828	6.16976	3.35115e-06	0.000157989		369	LRRC37B	ENSG00000185158	1.09449	4.76339	0.000698837	0.0127162
370	IGFBP2	ENSG00000115457	-1.40696	6.02161	3.36427e-06	0.00015828		370	AC007000.1	ENSG00000213542	2.00383	0.252682	0.000701028	0.0127391
371	CORO2A	ENSG00000106789	-1.50729	6.02395	3.527e-06	0.000165595		371	RETREG1	ENSG00000154153	1.2434	3.66303	0.000705177	0.0127907
372	KRT8	ENSG00000170421	-1.62536	8.76393	3.60838e-06	0.000168744		372	USP51	ENSG00000247746	1.32653	2.25474	0.000716018	0.0129208
373	AL591379.1	ENSG00000182021	-2.24182	0.888584	3.66757e-06	0.000171138		373	NDST4	ENSG00000138653	2.16816	-0.380954	0.000716313	0.0129208
374	FGG	ENSG00000171557	-6.02769	2.53197	3.70192e-06	0.000172389		374	CBX7	ENSG00000100307	1.27375	5.1582	0.000725261	0.0130513
375	GTSE1	ENSG00000075218	-2.42153	2.8074	3.80456e-06	0.00017609		375	RBM20	ENSG00000203867	1.7522	1.83711	0.000727585	0.0130828
376	MELTF	ENSG00000163975	-1.71686	3.91977	3.87647e-06	0.000178693		376	SDC2	ENSG00000169439	1.25514	5.83894	0.000743614	0.0132883
377	RHOC	ENSG00000155366	-1.26998	5.93985	3.89973e-06	0.000179403		377	ASTN2	ENSG00000148219	1.25904	5.52512	0.000743666	0.0132883
378	C11ORF44	ENSG00000175728	-3.35229	-0.0636037	4.14365e-06	0.000189479		378	TFDP2	ENSG00000114126	1.09589	6.69694	0.00074991	0.0133892
379	PGAM1	ENSG00000171314	-1.33329	7.35207	4.22381e-06	0.000192373		379	FGF17	ENSG00000158815	1.84275	0.73995	0.000759025	0.0135412
380	IFITM2	ENSG00000185201	-1.82566	3.26297	4.30727e-06	0.000195394		380	AC131009.4	ENSG00000279283	1.46502	2.35195	0.000759606	0.0135412
381	CENPK	ENSG00000123219	-3.01543	2.99393	4.34851e-06	0.000196874		381	AC107067.1	ENSG00000246375	2.53745	-0.445939	0.000767708	0.0136642
382	SIGLEC12	ENSG00000254521	-3.51136	-0.501893	4.39834e-06	0.000198735		382	PRKAG2-AS1	ENSG00000239911	1.68345	0.254462	0.00076915	0.0136792
383	VANGL1	ENSG00000173218	-1.44493	5.35553	4.41659e-06	0.000199166		383	CD5	ENSG00000110448	2.44291	0.337808	0.000776305	0.0137957
384	IKBKE	ENSG00000263528	-1.63365	3.3189	4.4567e-06	0.000200578		384	RASGRP1	ENSG00000172575	1.69002	2.11974	0.000777009	0.0137975
385	AC013268.4	ENSG00000283283	-3.2864	0.0707903	4.47289e-06	0.00020091		385	C21ORF2	ENSG00000160226	1.27305	3.8218	0.000778345	0.0137997
386	SIGLEC1	ENSG00000088827	-3.14508	0.667522	4.51909e-06	0.000202587		386	CLEC3A	ENSG00000166509	2.93544	-0.563351	0.000781034	0.0138259
387	DUSP9	ENSG00000130829	-3.57788	-0.183604	4.53905e-06	0.000203075		387	EPHA5	ENSG00000145242	1.58704	1.95348	0.000800336	0.0141272
388	VWA1	ENSG00000179403	-1.53207	6.32856	4.54779e-06	0.000203075		388	CLDN15	ENSG00000106404	1.30917	3.83366	0.000803563	0.0141698
389	EHD4	ENSG00000103966	-1.46154	5.71809	4.57478e-06	0.000203882		389	LINC02246	ENSG00000281903	1.40719	1.55971	0.000815502	0.0143581
390	SH3BGRL3	ENSG00000142669	-1.82678	4.35668	4.58498e-06	0.000203938		390	AC009152.1	ENSG00000275927	1.67341	0.418839	0.000842912	0.0147837
391	PROM2	ENSG00000155066	-1.76967	6.76725	4.60701e-06	0.000204519		391	AC055811.3	ENSG00000266498	1.37229	2.15235	0.000844828	0.0148059
392	VARS	ENSG00000204394	-1.41415	5.98281	4.64747e-06	0.000205033		392	ADARB2	ENSG00000185736	1.64571	1.03727	0.000846101	0.0148168
393	S100A6	ENSG00000197956	-2.04953	8.59832	4.66352e-06	0.000205033		393	PON3	ENSG00000105852	1.60059	0.516009	0.000855641	0.014938
394	AC100803.3	ENSG00000271959	-1.92338	2.74356	4.8968e-06	0.00021416		394	RPS27P16	ENSG00000225907	2.19835	-0.337585	0.000863281	0.0150369
395	JAG2	ENSG00000184916	-1.75497	5.30442	4.89926e-06	0.00021416		395	ZNF224	ENSG00000267680	1.11	5.64487	0.00086783	0.0151046
396	FUT2	ENSG00000176920	-2.08024	2.71285	4.91193e-06	0.000214303		396	AC009779.3	ENSG00000258311	1.67008	-0.0804586	0.000885012	0.0153568
397	NLN	ENSG00000123213	-1.50907	4.9029	4.9952e-06	0.000216693		397	AC084859.1	ENSG00000254670	2.46782	-0.549692	0.000887526	0.0153768
398	ADAMTSL4	ENSG00000143382	-1.91076	2.82281	5.09241e-06	0.000220491		398	NWD1	ENSG00000188039	1.35513	5.32773	0.000890035	0.0153971
399	HIST1H2BM	ENSG00000273703	-2.61532	2.01392	5.10834e-06	0.000220761		399	LOXL4	ENSG00000138131	1.42504	4.99478	0.000899885	0.015497
400	NEK2	ENSG00000117650	-2.24406	2.80655	5.14899e-06	0.000222098		400	LINC01118	ENSG00000222005	1.61136	0.357383	0.000904373	0.0155217
401	HIST1H2AG	ENSG00000196787	-1.7581	5.50497	5.23991e-06	0.000225168		401	MIR320A	ENSG00000208037	1.96037	-0.123071	0.00091528	0.0156558
402	C1QA	ENSG00000173372	-3.83856	3.5783	5.26417e-06	0.000225785		402	AC241584.1	ENSG00000230832	2.59867	-0.755376	0.000919594	0.0157178
403	SKA1	ENSG00000154839	-2.08957	2.73597	5.28019e-06	0.000226047		403	MTMR7	ENSG00000003987	1.79241	0.566961	0.000928498	0.0158226
404	HTRA1	ENSG00000166033	-1.33936	4.80961	5.3541e-06	0.000228383		404	C2ORF72	ENSG00000204128	1.56861	4.0348	0.000933796	0.0158892
405	IL1RAP	ENSG00000196083	-1.66153	5.61464	5.35477e-06	0.000228383		405	ZDHHC11B	ENSG00000206077	1.57582	1.81272	0.00094344	0.0160413
406	SPRY4-IT1	ENSG00000281881	-2.50146	1.38225	5.46879e-06	0.000232811		406	RORA	ENSG00000069667	1.18163	6.27804	0.000952192	0.016154
407	SP6	ENSG00000189120	-1.87761	2.25246	5.66787e-06	0.000239955		407	SORBS2	ENSG00000154556	1.13679	6.01043	0.000988814	0.0167132
408	SMARCD3	ENSG00000082014	-1.81117	3.93608	5.66815e-06	0.000239955		408	AL032819.2	ENSG00000279930	1.66791	0.395791	0.001012	0.0170169
409	NT5DC2	ENSG00000168268	-1.48909	4.14772	5.82649e-06	0.000245293		409	ULK4P3	ENSG00000178081	2.02167	-0.532669	0.00101711	0.0170776
410	SHC4	ENSG00000185634	-2.43381	1.76759	5.94825e-06	0.000249446		410	RAB17	ENSG00000124839	1.45227	4.58479	0.00101822	0.0170836
411	TMEM100	ENSG00000166292	-2.26316	2.58374	5.95794e-06	0.000249446		411	RNF157-AS1	ENSG00000267128	1.68967	0.198325	0.00102657	0.017211
412	RAB7B	ENSG00000276600	-2.0526	3.04285	6.11216e-06	0.000255434		412	MYRIP	ENSG00000170011	1.45274	2.32371	0.00103269	0.017301
413	SLC25A15	ENSG00000102743	-1.86689	2.55106	6.32495e-06	0.000263362		413	MIR3190	ENSG00000265134	1.8382	-0.579638	0.00103839	0.0173838
414	FSTL3	ENSG00000070404	-1.57436	5.50977	6.38114e-06	0.000265218		414	LINC01119	ENSG00000239332	1.79364	-0.330396	0.00105059	0.017575
415	SERPINB5	ENSG00000206075	-1.84653	6.20704	6.73344e-06	0.000278511		415	SEMA6A	ENSG00000092421	1.45175	4.65395	0.00105185	0.0175832
416	CENPM	ENSG00000100162	-2.37974	2.04482	6.73757e-06	0.000278511		416	GULP1	ENSG00000144366	1.32557	6.24573	0.00106196	0.0177393
417	ANXA8	ENSG00000265190	-2.13089	6.15278	6.90977e-06	0.000284325		417	TEC	ENSG00000135605	1.23234	3.40779	0.00107454	0.017897
418	CENPU	ENSG00000151725	-2.34937	4.11083	6.93789e-06	0.000284325		418	ZNF204P	ENSG00000204789	1.32726	3.8228	0.00110912	0.0184058
419	CST6	ENSG00000175315	-2.66338	0.486386	6.94052e-06	0.000284325		419	TSPOAP1	ENSG00000005379	1.43216	4.81002	0.0011159	0.0184913
420	PSMG3	ENSG00000157778	-1.47473	3.87022	7.09697e-06	0.000289693		420	AC023906.5	ENSG00000259712	3.07938	-1.36398	0.00113642	0.0187651
421	FGB	ENSG00000171564	-4.12693	1.90074	7.3004e-06	0.000296842		421	C1ORF168	ENSG00000187889	1.56407	2.2295	0.00114201	0.0188011
422	TRIM65	ENSG00000141569	-1.42255	4.39502	7.31113e-06	0.000296842		422	ABCA5	ENSG00000154265	1.15866	6.75753	0.00115427	0.0189756
423	BRCA2	ENSG00000139618	-1.96551	4.26143	7.38851e-06	0.000299451		423	LMOD1	ENSG00000163431	1.87354	5.70473	0.0011735	0.019264
424	B3GNT3	ENSG00000179913	-2.14692	4.39008	7.40842e-06	0.000299726		424	PSMD5-AS1	ENSG00000226752	1.21249	3.88565	0.0012126	0.0197918
425	ESPL1	ENSG00000135476	-1.85809	4.2872	7.48168e-06	0.000302154		425	CHST9	ENSG00000154080	1.30888	3.66188	0.00122716	0.0199867
426	SH3TC2	ENSG00000169247	-2.01738	3.66197	7.53916e-06	0.000303937		426	AC112229.1	ENSG00000184115	2.11679	-0.193859	0.00123778	0.020121
427	SLFN5	ENSG00000166750	-1.53151	7.47218	7.72029e-06	0.000310691		427	AC009407.1	ENSG00000261829	2.18425	-0.900346	0.00123805	0.020121
428	TGFA	ENSG00000163235	-1.83308	5.05612	7.75659e-06	0.000311602		428	SIDT2	ENSG00000149577	1.21964	5.75612	0.00127045	0.0206034
429	PI3	ENSG00000124102	-3.71157	1.97067	7.87238e-06	0.000315475		429	AC008555.1	ENSG00000261754	1.61662	0.53496	0.00127997	0.0207137
430	LRG1	ENSG00000171236	-2.52697	4.43899	7.88065e-06	0.000315475		430	CGNL1	ENSG00000128849	1.15557	6.82842	0.00131792	0.0212524
431	C1ORF74	ENSG00000162757	-1.48272	3.8967	8.44054e-06	0.000335534		431	MIR3117	ENSG00000264720	1.94699	-0.620847	0.00132618	0.0213555
432	TREM2	ENSG00000095970	-3.82194	-0.420664	8.58494e-06	0.00034068		432	AL365436.2	ENSG00000232536	1.36753	1.79135	0.00133908	0.0215178
433	ZWILCH	ENSG00000174442	-1.69148	4.11472	8.63991e-06	0.000342266		433	SEMA4G	ENSG00000095539	1.52889	2.81849	0.00134393	0.0215769
434	GJB2	ENSG00000165474	-2.44487	2.73217	8.78571e-06	0.000347439		434	GCOM1	ENSG00000137878	1.35073	2.35148	0.00134466	0.0215769
435	STRIP2	ENSG00000128578	-1.82471	3.41413	8.97713e-06	0.000353783		435	AC091488.1	ENSG00000271320	2.14418	-0.761847	0.00136619	0.0218763
436	HIST1H4D	ENSG00000277157	-1.79391	5.90655	9.13813e-06	0.000358888		436	PYHIN1	ENSG00000163564	1.57877	1.0044	0.00136799	0.0218898
437	AC016205.1	ENSG00000267374	-2.96578	0.584113	9.1759e-06	0.000359752		437	FYN	ENSG00000010810	1.32388	5.51674	0.00138678	0.0221284
438	MYEOV	ENSG00000172927	-2.57086	1.60999	9.44136e-06	0.000369476		438	YPEL3	ENSG00000090238	1.25355	3.99088	0.00139372	0.022208
439	HIST1H4L	ENSG00000275126	-2.52471	2.72439	9.4563e-06	0.000369476		439	TRG-AS1	ENSG00000281103	1.6217	1.05696	0.00139927	0.0222808
440	CRELD2	ENSG00000184164	-1.44403	4.66453	9.64579e-06	0.000376213		440	ZSCAN26	ENSG00000197062	1.11681	4.17663	0.00140135	0.0222985
441	SRPRB	ENSG00000144867	-1.28492	5.7695	9.67327e-06	0.000376213		441	RNVU1-18	ENSG00000206737	1.45806	1.07799	0.00143608	0.0227718
442	CELSR2	ENSG00000143126	-1.67474	5.81585	9.68729e-06	0.000376213		442	NMNAT3	ENSG00000163864	1.31878	3.06642	0.00144157	0.0228153
443	G6PD	ENSG00000160211	-1.75215	4.92599	9.69468e-06	0.000376213		443	AP001610.2	ENSG00000232806	2.3808	-0.580147	0.00144426	0.022838
444	PPP1R14C	ENSG00000198729	-2.12185	1.7772	9.82865e-06	0.000380154		444	WDR83OS	ENSG00000105583	1.19836	4.92323	0.00144693	0.0228643
445	PAICS	ENSG00000128050	-1.51687	6.38661	9.84622e-06	0.000380154		445	AC022726.1	ENSG00000267766	2.20863	-0.118184	0.00147854	0.0233476
446	C9ORF106	ENSG00000179082	-1.87294	1.73911	9.94623e-06	0.00038272		446	RGS9BP	ENSG00000186326	1.4968	0.911288	0.00148192	0.0233847
447	DLGAP5	ENSG00000126787	-4.34238	3.74675	9.97393e-06	0.000383034		447	FLCN	ENSG00000154803	1.1542	6.42569	0.00148368	0.0233939
448	FPR1	ENSG00000171051	-2.10916	1.48692	1.00047e-05	0.000383034		448	TIGD7	ENSG00000140993	1.14074	4.126	0.00150763	0.0236922
449	SDF2L1	ENSG00000128228	-2.01315	2.36341	1.01685e-05	0.000388652		449	MORF4L2-AS1	ENSG00000231154	1.48254	0.561865	0.00151442	0.0237499
450	AC073264.3	ENSG00000283528	-1.96721	1.55702	1.02411e-05	0.000390121		450	ZSCAN31	ENSG00000235109	1.26445	3.88014	0.00153557	0.024032
451	SIGMAR1	ENSG00000147955	-1.50185	4.21567	1.0286e-05	0.000391178		451	U91328.2	ENSG00000272462	1.27326	2.66405	0.00154201	0.0241062
452	MIR210HG	ENSG00000247095	-2.20186	2.94364	1.0565e-05	0.000401118		452	UNKL	ENSG00000059145	1.22239	5.54531	0.0015538	0.0242673
453	GPR39	ENSG00000183840	-1.80508	2.30859	1.06301e-05	0.000402919		453	AC109486.1	ENSG00000213896	2.16289	-0.243666	0.00156178	0.0243753
454	CDCA4	ENSG00000170779	-1.70728	3.81512	1.07744e-05	0.000407712		454	STAG3	ENSG00000066923	1.20776	3.60981	0.00156644	0.0244313
455	CCNB1	ENSG00000134057	-2.27928	5.08175	1.10023e-05	0.000415105		455	FAM184A	ENSG00000111879	1.1482	3.63457	0.00158769	0.0247121
456	HIST1H2BB	ENSG00000276410	-2.32242	3.96232	1.10447e-05	0.000415871		456	FRMPD1	ENSG00000070601	1.68394	1.0194	0.00160382	0.0248298
457	HIST1H2BH	ENSG00000275713	-2.17496	4.36766	1.11973e-05	0.000420921		457	LINC00365	ENSG00000224511	2.10665	-0.469698	0.00162291	0.0250722
458	HIST1H3B	ENSG00000274267	-4.08043	5.37286	1.1217e-05	0.00042097		458	OSER1	ENSG00000132823	1.11537	6.16773	0.00162419	0.025075
459	TRBV29OR9-2	ENSG00000223394	-3.87593	-0.515729	1.12469e-05	0.000421397		459	P2RY10	ENSG00000078589	2.17764	0.138783	0.00162625	0.0250898
460	AC254633.1	ENSG00000272482	-2.2231	3.47328	1.13475e-05	0.000424472		460	TESK2	ENSG00000070759	1.15869	4.62968	0.00162856	0.0251084
461	FASN	ENSG00000169710	-1.62052	8.42227	1.15479e-05	0.000430556		461	SFRP4	ENSG00000106483	1.97372	2.54663	0.00164249	0.0252902
462	LURAP1L	ENSG00000153714	-1.61737	4.83944	1.17417e-05	0.000436917		462	AC012653.1	ENSG00000259477	1.62843	0.0488791	0.0016643	0.0256075
463	CTSC	ENSG00000109861	-1.91052	5.27044	1.17578e-05	0.000436917		463	KL	ENSG00000133116	1.62536	2.78075	0.00168299	0.0258332
464	KRT81	ENSG00000205426	-4.89109	1.40359	1.20413e-05	0.000446038		464	AC234775.1	ENSG00000223753	1.99165	-0.74986	0.00169616	0.02601
465	PRR15L	ENSG00000167183	-1.86307	4.82172	1.2112e-05	0.000447928		465	AP002008.3	ENSG00000255428	1.76572	-0.373298	0.00170965	0.0261818
466	SLAMF8	ENSG00000158714	-3.04266	0.18892	1.22143e-05	0.000450981		466	PDGFD	ENSG00000170962	1.33093	3.10181	0.0017116	0.0261941
467	C3AR1	ENSG00000171860	-2.49291	1.09073	1.22509e-05	0.000451434		467	LINC00319	ENSG00000188660	2.02041	-0.48849	0.00172347	0.0263553
468	GSDMC	ENSG00000147697	-4.22285	3.30659	1.22762e-05	0.000451434		468	AL163051.2	ENSG00000276182	1.42795	1.61407	0.00172547	0.0263553
469	SAA2	ENSG00000134339	-2.26466	1.0802	1.22935e-05	0.000451434		469	RDH5	ENSG00000135437	1.45993	1.57109	0.00172575	0.0263553
470	KCNN4	ENSG00000104783	-2.17051	4.75119	1.23057e-05	0.000451434		470	PAH	ENSG00000171759	2.32211	-0.291708	0.00173631	0.0264833
471	CALCRL	ENSG00000064989	-1.64161	5.20143	1.24996e-05	0.000457401		471	UGT2B4	ENSG00000156096	4.29194	2.16196	0.00174554	0.0265886
472	WIF1	ENSG00000156076	-2.86561	1.73851	1.25554e-05	0.000458382		472	CCL14	ENSG00000276409	1.4657	0.655385	0.00180005	0.0273823
473	ALDH3A1	ENSG00000108602	-2.87092	3.3593	1.2638e-05	0.000459926		473	RNU6-806P	ENSG00000202017	2.20493	-0.492858	0.00183042	0.0277518
474	TGFBI	ENSG00000120708	-2.09862	7.08328	1.28766e-05	0.000466861		474	AP001124.1	ENSG00000254515	2.18435	-0.812389	0.00192268	0.0290063
475	RFX8	ENSG00000196460	-2.60379	1.50142	1.29835e-05	0.000469506		475	MAGED2	ENSG00000102316	1.08121	7.61644	0.0019246	0.0290063
476	FAM213B	ENSG00000157870	-1.47905	3.65047	1.30193e-05	0.000469925		476	BNIPL	ENSG00000163141	1.39409	3.54891	0.00192776	0.0290234
477	APOBEC3B	ENSG00000179750	-2.43781	0.517593	1.30363e-05	0.000469925		477	FAR2P3	ENSG00000240253	1.4328	2.41132	0.00194746	0.0292734
478	CKMT1A	ENSG00000223572	-1.80872	2.59257	1.33868e-05	0.000481038		478	LINC00957	ENSG00000235314	1.49592	1.80685	0.00195588	0.0293614
479	HIST1H3A	ENSG00000275714	-1.78747	4.3288	1.34431e-05	0.00048155		479	AP000473.2	ENSG00000270093	1.65201	0.852195	0.00197963	0.0296789
480	TINAGL1	ENSG00000142910	-1.39358	6.95263	1.34432e-05	0.00048155		480	ZNF345	ENSG00000251247	1.19224	3.54543	0.0020167	0.0301356
481	JPT1	ENSG00000189159	-1.32781	5.39395	1.37421e-05	0.000490715		481	PDE3A	ENSG00000172572	1.48484	5.60895	0.00209016	0.0311111
482	CDHR1	ENSG00000148600	-2.32434	2.28781	1.44635e-05	0.000512466		482	AC124319.2	ENSG00000263069	1.32749	1.6882	0.00209676	0.031189
483	TIMP1	ENSG00000102265	-2.02558	7.48326	1.46105e-05	0.000516073		483	CAVIN2	ENSG00000168497	1.2637	3.94762	0.00211034	0.0313501
484	FADS2	ENSG00000134824	-1.74338	5.51025	1.46605e-05	0.000517038		484	SNORD56	ENSG00000200753	1.8005	-0.380058	0.00211306	0.0313701
485	AL353763.1	ENSG00000279456	-2.0981	0.570279	1.50493e-05	0.000529114		485	TMOD1	ENSG00000136842	1.39714	3.97878	0.002136	0.03169
486	RGS3	ENSG00000138835	-1.2768	5.09242	1.52376e-05	0.000534911		486	CXCR4	ENSG00000121966	1.32721	4.94235	0.0021471	0.0317927
487	FEN1	ENSG00000168496	-1.92306	4.46566	1.53321e-05	0.00053725		487	AP000808.1	ENSG00000250508	1.80184	0.254025	0.00215922	0.0319514
488	CIB1	ENSG00000185043	-1.69161	5.97659	1.54251e-05	0.000539003		488	KCTD7	ENSG00000243335	1.12043	3.9614	0.00217806	0.0321884
489	MPZL2	ENSG00000149573	-1.4462	7.009	1.57379e-05	0.00054904		489	GAS1	ENSG00000180447	1.60416	3.21809	0.00218018	0.032199
490	SAA1	ENSG00000173432	-3.43149	1.8879	1.58393e-05	0.000550946		490	TEX14	ENSG00000121101	1.4596	2.37659	0.00218441	0.0322406
491	B3GALT6	ENSG00000176022	-1.61815	3.62968	1.5985e-05	0.000555169		491	AC092535.2	ENSG00000251639	1.78114	-0.22481	0.00219171	0.0323273
492	GJB6	ENSG00000121742	-3.17299	-0.0533445	1.60653e-05	0.000557111		492	ECHDC2	ENSG00000121310	1.11224	7.27882	0.00221941	0.0326856
493	PPIB	ENSG00000166794	-1.2412	7.58424	1.61157e-05	0.000558009		493	LINC01033	ENSG00000249069	1.65302	0.198031	0.0022552	0.0331141
494	SRPK1	ENSG00000096063	-1.37181	6.55503	1.62578e-05	0.000562077		494	SH2D1A	ENSG00000183918	2.14187	-0.100681	0.00231822	0.0338868
495	BOP1	ENSG00000261236	-1.6479	4.2387	1.6324e-05	0.000563512		495	SYBU	ENSG00000147642	1.13275	4.56197	0.00232161	0.0339146
496	IFITM3	ENSG00000142089	-1.69191	4.8896	1.64497e-05	0.000565283		496	CTGF	ENSG00000118523	1.53439	5.20174	0.00232705	0.0339722
497	IL15RA	ENSG00000134470	-1.63033	3.06612	1.65097e-05	0.000566492		497	CLK1	ENSG00000013441	1.07	7.97063	0.00234626	0.0342089
498	TMEM8A	ENSG00000129925	-1.33856	5.53201	1.65574e-05	0.000567277		498	ZFP92	ENSG00000189420	1.3372	1.94173	0.00236095	0.0343792
499	NME1	ENSG00000239672	-1.62547	3.63868	1.67058e-05	0.000570747		499	PCBP1-AS1	ENSG00000179818	1.09743	6.01524	0.00239509	0.0347432
500	PLK1	ENSG00000166851	-1.9062	2.89964	1.67087e-05	0.000570747		500	AC005332.5	ENSG00000267731	1.49292	0.621051	0.00243093	0.0352183
501	STX1A	ENSG00000106089	-1.54628	3.1245	1.69799e-05	0.000578279		501	STXBP6	ENSG00000168952	1.17904	3.97892	0.00244132	0.0353241
502	MCM2	ENSG00000073111	-1.9796	5.17303	1.71179e-05	0.00058211		502	BEND4	ENSG00000188848	1.28655	5.44723	0.00244567	0.0353645
503	F12	ENSG00000131187	-1.90351	0.95429	1.72997e-05	0.000587209		503	CEP95	ENSG00000258890	1.02623	6.35054	0.00245447	0.0354469
504	ECE2	ENSG00000145194	-1.64409	1.81244	1.73193e-05	0.000587209		504	SEMA6C	ENSG00000143434	1.22522	3.53348	0.00254744	0.0366042
505	HGF	ENSG00000019991	-1.66839	4.78675	1.75022e-05	0.00059253		505	RNU1-27P	ENSG00000206596	1.26304	1.76666	0.0025845	0.0370434
506	PTP4A3	ENSG00000184489	-1.76242	5.00418	1.80937e-05	0.00060942		506	RBM24	ENSG00000112183	1.50502	1.944	0.0025943	0.0371606
507	PLAUR	ENSG00000011422	-1.56489	4.68539	1.81079e-05	0.00060942		507	EGF	ENSG00000138798	1.5501	4.99848	0.00260944	0.0373072
508	SHISA5	ENSG00000164054	-1.31493	6.29901	1.83057e-05	0.000615167		508	TMEM35A	ENSG00000126950	1.8488	0.128938	0.00267842	0.0381738
509	GPR34	ENSG00000171659	-2.52774	0.93195	1.8581e-05	0.000622586		509	HSPA4L	ENSG00000164070	1.16131	6.34886	0.00271842	0.0386714
510	MARCO	ENSG00000019169	-4.46101	0.38787	1.87075e-05	0.000625906		510	TMPRSS11E	ENSG00000087128	2.03694	2.84485	0.00277232	0.03934
511	PSRC1	ENSG00000134222	-1.97643	2.39104	1.87431e-05	0.000626177		511	AC005839.1	ENSG00000279089	1.18833	3.22332	0.00282541	0.0399197
512	PDIA6	ENSG00000143870	-1.28671	7.63273	1.91833e-05	0.000639947		512	SYNPO2	ENSG00000172403	1.36715	7.63726	0.00288398	0.0406404
513	SQOR	ENSG00000137767	-1.54953	5.3419	1.92715e-05	0.000641015		513	RNVU1-15	ENSG00000207205	1.56633	0.632231	0.00288541	0.0406404
514	AKR1B10	ENSG00000198074	-3.94635	4.16273	1.94011e-05	0.000644388		514	RN7SKP151	ENSG00000222162	1.70336	-0.412567	0.00288711	0.0406404
515	CLCA2	ENSG00000137975	-4.64477	3.77392	1.95105e-05	0.000645574		515	MIR616	ENSG00000208028	1.49455	1.0986	0.00289899	0.0407072
516	ALDH3B2	ENSG00000132746	-2.54247	2.64781	1.95217e-05	0.000645574		516	PROX1	ENSG00000117707	1.18802	2.41587	0.00291984	0.0408742
517	SLCO2B1	ENSG00000137491	-2.16787	4.35768	1.96574e-05	0.000649015		517	CST7	ENSG00000077984	2.46932	-0.423018	0.00294929	0.0412106
518	GCNT3	ENSG00000140297	-3.86963	5.02121	1.96826e-05	0.000649015		518	MIR554	ENSG00000207606	1.42546	0.553837	0.00296613	0.0413953
519	MT2A	ENSG00000125148	-1.99249	7.28005	1.9798e-05	0.000651878		519	AC140479.4	ENSG00000261760	1.88712	-0.851295	0.0029715	0.0414448
520	DUSP23	ENSG00000158716	-1.88104	3.58016	2.02566e-05	0.000665056		520	RPE65	ENSG00000116745	1.93578	-0.833621	0.00299309	0.0416775
521	GLRX	ENSG00000173221	-1.69023	4.37515	2.03083e-05	0.000665382		521	SEC14L6	ENSG00000214491	1.6159	0.00958811	0.00299367	0.0416775
522	TST	ENSG00000128311	-1.54057	3.85445	2.0358e-05	0.000665382		522	LINC01623	ENSG00000225595	2.03532	-1.00564	0.00300754	0.0417942
523	OAS3	ENSG00000111331	-1.58455	5.10338	2.03585e-05	0.000665382		523	AC022400.4	ENSG00000270808	1.84885	-0.476308	0.00301764	0.041909
524	GGT5	ENSG00000099998	-1.56114	3.43783	2.03831e-05	0.000665382		524	SCGN	ENSG00000079689	1.93721	0.787009	0.00302586	0.0419977
525	MMD	ENSG00000108960	-1.45407	3.97118	2.04481e-05	0.000665599		525	IL5RA	ENSG00000091181	1.63888	0.959235	0.00304139	0.0421619
526	ADAT2	ENSG00000189007	-1.60355	3.40844	2.06807e-05	0.00067221		526	AC140481.3	ENSG00000282944	1.59546	0.662092	0.00304959	0.0422499
527	TIAM1	ENSG00000156299	-1.49127	5.11158	2.08312e-05	0.000675181		527	AC099494.3	ENSG00000279620	1.41072	0.940682	0.00307733	0.0425824
528	SCEL	ENSG00000136155	-3.11983	3.59702	2.14158e-05	0.00069216		528	AC112229.3	ENSG00000257207	2.11412	-0.970533	0.00308096	0.0426069
529	SLC2A1	ENSG00000117394	-1.52057	6.62093	2.149e-05	0.000693576		529	AC008074.3	ENSG00000260101	1.71668	0.0494236	0.00308342	0.042615
530	IDH2	ENSG00000182054	-2.15689	7.42672	2.15466e-05	0.000694422		530	AC133435.1	ENSG00000233597	1.47044	0.49351	0.00312387	0.0430959
531	TCAF2	ENSG00000170379	-2.01526	3.7064	2.21732e-05	0.000712604		531	SSTR5	ENSG00000162009	2.10072	-0.386599	0.00317078	0.0436689
532	SLC27A3	ENSG00000143554	-1.52199	3.19263	2.26943e-05	0.00072628		532	PCAT4	ENSG00000251321	1.93251	1.04788	0.00317209	0.0436689
533	IL13RA1	ENSG00000131724	-1.46414	6.74555	2.28098e-05	0.000728955		533	KLF8	ENSG00000102349	1.17924	3.93992	0.00317307	0.0436689
534	MCM3	ENSG00000112118	-1.54795	6.4739	2.29162e-05	0.000731332		534	PPM1K	ENSG00000163644	1.08993	5.91032	0.00320966	0.0441193
535	TNFRSF1A	ENSG00000067182	-1.20418	6.01105	2.30302e-05	0.000733941		535	CD3E	ENSG00000198851	2.02639	0.0690244	0.00323029	0.0443762
536	TMC6	ENSG00000141524	-1.52621	5.72162	2.34633e-05	0.000745661		536	AC010210.1	ENSG00000250608	1.3139	0.918942	0.00324502	0.0445516
537	WNT10A	ENSG00000135925	-2.10335	1.66912	2.35054e-05	0.000745961		537	MIR191	ENSG00000207605	1.871	-0.554268	0.00330252	0.0452322
538	C2CD4C	ENSG00000183186	-2.22667	1.69786	2.35883e-05	0.000747552		538	AP000654.1	ENSG00000269895	1.40312	1.67689	0.00332149	0.0454647
539	QSOX1	ENSG00000116260	-1.24624	7.41083	2.39046e-05	0.000756527		539	CNTN4	ENSG00000144619	1.19834	2.90636	0.00344789	0.0469905
540	EPHB2	ENSG00000133216	-1.57403	4.32198	2.43427e-05	0.00076826		540	FGD3	ENSG00000127084	1.53909	3.20535	0.00354516	0.0481795
541	SEPT9	ENSG00000184640	-1.26079	7.98813	2.44857e-05	0.000771705		541	AP000915.2	ENSG00000265477	1.51054	-0.205503	0.00359463	0.0487357
542	BTBD11	ENSG00000151136	-1.42482	5.29796	2.5185e-05	0.000791557		542	FLNB-AS1	ENSG00000244161	2.02445	-0.863286	0.00362036	0.0489861
543	CENPF	ENSG00000117724	-3.24849	5.66546	2.55956e-05	0.000802252		543	KLHL32	ENSG00000186231	1.49828	0.238814	0.00362556	0.0489921
544	FLT1	ENSG00000102755	-1.519	6.47353	2.56771e-05	0.000803702		544	JMY	ENSG00000152409	1.10561	6.99377	0.00362642	0.0489921
545	FIBCD1	ENSG00000130720	-2.63173	-0.229556	2.67513e-05	0.000835523		545	Z83847.1	ENSG00000261202	1.97824	-1.00296	0.00365409	0.0493075
546	HECW2	ENSG00000138411	-2.17749	2.3981	2.67669e-05	0.000835523		546	AC083843.1	ENSG00000254028	1.71552	-0.790129	0.00366763	0.049461
547	HRASLS2	ENSG00000133328	-2.46389	0.109337	2.69744e-05	0.000839701		547	LINC00519	ENSG00000258955	1.77851	-0.473662	0.00368891	0.0496893
548	FAM57A	ENSG00000167695	-1.39356	4.0059	2.71046e-05	0.000842607		548	C20ORF204	ENSG00000196421	1.31147	2.75487	0.0037006	0.0498173
549	EIF5A	ENSG00000132507	-1.37251	6.77756	2.7228e-05	0.00084433		549	WBP1	ENSG00000239779	1.19521	3.32617	0.00370914	0.0499027
550	NUSAP1	ENSG00000137804	-2.11796	4.52859	2.77559e-05	0.000857015		550	GPAA1P2	ENSG00000230596	1.93843	-0.274167	0.0037148	0.0499495
551	SPTBN2	ENSG00000173898	-1.52512	7.37542	2.83971e-05	0.000875629
552	SLC35B2	ENSG00000157593	-1.35493	5.18634	2.84654e-05	0.00087655
553	FHL2	ENSG00000115641	-1.21873	6.56984	2.85702e-05	0.000878591
554	CYBA	ENSG00000051523	-1.65678	4.70136	2.88241e-05	0.000884018
555	ABRACL	ENSG00000146386	-1.60854	4.08987	2.92002e-05	0.000893151
556	VMP1	ENSG00000062716	-1.6568	8.96788	2.99765e-05	0.000915669
557	HIST2H3C	ENSG00000203811	-1.96882	4.92104	3.02422e-05	0.000921597
558	DHFR	ENSG00000228716	-2.39151	5.31731	3.03153e-05	0.000922314
559	GPRIN1	ENSG00000169258	-1.78547	2.10148	3.09971e-05	0.00093908
560	HPR	ENSG00000261701	-3.68338	-1.13042	3.1031e-05	0.00093908
561	C9ORF92	ENSG00000205549	-2.82154	-0.648245	3.11618e-05	0.000941788
562	TUBG1	ENSG00000131462	-1.51307	4.01649	3.12843e-05	0.000944241
563	HP	ENSG00000257017	-2.8702	3.25975	3.13799e-05	0.000945688
564	POLR3G	ENSG00000113356	-1.95632	1.71666	3.14152e-05	0.000945688
565	GSTCD	ENSG00000138780	-1.4472	4.37902	3.16736e-05	0.000950958
566	SPRY4	ENSG00000187678	-1.90046	4.60171	3.1736e-05	0.00095158
567	UCA1	ENSG00000214049	-2.79894	-0.0640653	3.21235e-05	0.000961212
568	LINC01529	ENSG00000225872	-1.93906	1.26788	3.22182e-05	0.000961212
569	MRPL17	ENSG00000158042	-1.27344	5.11594	3.22532e-05	0.000961212
570	RN7SL398P	ENSG00000244356	-1.98278	0.405493	3.22777e-05	0.000961212
571	MSR1	ENSG00000038945	-3.03648	3.73167	3.231e-05	0.000961212
572	LINC02015	ENSG00000231574	-2.1242	1.5784	3.27035e-05	0.000971651
573	CKMT1B	ENSG00000237289	-1.67407	2.6418	3.29675e-05	0.000977953
574	FCGR3A	ENSG00000203747	-2.74956	1.04096	3.30013e-05	0.000977953
575	XRCC3	ENSG00000126215	-1.57064	4.11282	3.32281e-05	0.000983398
576	AURKA	ENSG00000087586	-1.56599	3.7596	3.46217e-05	0.00101939
577	SNORD39	ENSG00000264379	-2.44734	1.4181	3.4623e-05	0.00101939
578	STON2	ENSG00000140022	-1.63175	4.91807	3.54345e-05	0.00104194
579	SLCO4A1	ENSG00000101187	-1.6505	3.80297	3.57344e-05	0.00104671
580	MIR3687-2	ENSG00000264063	-1.53666	5.61913	3.67534e-05	0.00107427
581	SDC4	ENSG00000124145	-1.26149	7.08078	3.67694e-05	0.00107427
582	HK3	ENSG00000160883	-2.48557	0.61977	3.68187e-05	0.00107433
583	LY6D	ENSG00000167656	-3.23443	0.619411	3.69067e-05	0.00107553
584	HIST1H1B	ENSG00000184357	-2.96919	4.08513	3.69711e-05	0.00107603
585	PPFIA4	ENSG00000143847	-2.02164	4.14628	3.71906e-05	0.00108099
586	B3GNT7	ENSG00000156966	-2.51979	3.60873	3.72766e-05	0.00108099
587	STC1	ENSG00000159167	-2.54884	6.26677	3.72837e-05	0.00108099
588	EBP	ENSG00000147155	-1.59344	5.09523	3.73393e-05	0.00108123
589	IFITM1	ENSG00000185885	-2.14235	3.80388	3.75068e-05	0.0010847
590	AP005901.1	ENSG00000215512	-3.35963	0.903566	3.7801e-05	0.0010894
591	P2RY6	ENSG00000171631	-2.96629	0.416554	3.78123e-05	0.0010894
592	SNHG4	ENSG00000281398	-1.52891	2.84026	3.80327e-05	0.00109436
593	SGPP2	ENSG00000163082	-1.86651	2.86356	3.80945e-05	0.00109476
594	CDC25C	ENSG00000158402	-2.3026	1.81796	3.8199e-05	0.00109583
595	PTGFRN	ENSG00000134247	-1.22467	6.78765	3.82279e-05	0.00109583
596	PLXNA2	ENSG00000076356	-1.27914	6.0266	3.89022e-05	0.00111376
597	CKAP4	ENSG00000136026	-1.16185	6.27103	3.90988e-05	0.00111799
598	AP001642.1	ENSG00000279733	-2.52401	-0.645792	3.92264e-05	0.00112024
599	POM121L9P	ENSG00000128262	-2.43554	0.478542	3.97018e-05	0.00113239
600	ACVRL1	ENSG00000139567	-1.38611	4.90885	3.98123e-05	0.0011325
601	ORAI1	ENSG00000276045	-1.47982	2.38984	3.98436e-05	0.0011325
602	SERPINB4	ENSG00000206073	-5.19654	6.03569	3.98545e-05	0.0011325
603	KCNQ2	ENSG00000075043	-2.55272	1.56601	4.07976e-05	0.00115486
604	SNORD74	ENSG00000200897	-2.75234	-0.589068	4.08438e-05	0.00115486
605	AC013268.3	ENSG00000235721	-1.79581	1.69156	4.09671e-05	0.00115691
606	PSMB8-AS1	ENSG00000204261	-1.71404	1.35905	4.20305e-05	0.0011811
607	CLTB	ENSG00000175416	-1.22436	5.82127	4.25263e-05	0.00119356
608	CEACAM1	ENSG00000079385	-1.80199	6.84945	4.27953e-05	0.00119964
609	GPRC5A	ENSG00000013588	-2.03511	7.79843	4.43082e-05	0.001239
610	RNF165	ENSG00000141622	-1.66596	2.75014	4.46748e-05	0.0012462
611	FSCN1	ENSG00000075618	-1.36672	5.15318	4.49125e-05	0.00124977
612	PIMREG	ENSG00000129195	-2.47742	1.93205	4.49961e-05	0.00125057
613	ANKRD30BL	ENSG00000163046	-1.43732	4.6873	4.70154e-05	0.00130352
614	CA9	ENSG00000107159	-3.45338	2.85437	4.73802e-05	0.00131045
615	MIR3687-1	ENSG00000277437	-1.47338	5.86269	4.86349e-05	0.00134285
616	RFX5	ENSG00000143390	-1.30924	5.25931	4.92207e-05	0.00135479
617	C3ORF67	ENSG00000163689	-2.07202	1.18297	4.94158e-05	0.00135551
618	TGM5	ENSG00000104055	-2.55155	0.476635	4.94251e-05	0.00135551
619	MYOSLID	ENSG00000229647	-1.80162	0.363635	5.05017e-05	0.00138171
620	MRAP2	ENSG00000135324	-1.84009	1.63627	5.07858e-05	0.00138616
621	DEFB1	ENSG00000164825	-2.62708	3.8488	5.12531e-05	0.00139725
622	BOLA2B	ENSG00000169627	-1.49347	2.90208	5.13199e-05	0.00139739
623	APRT	ENSG00000198931	-1.32362	5.14842	5.17679e-05	0.0014029
624	HIST1H2BL	ENSG00000185130	-2.00808	3.40994	5.20801e-05	0.00140968
625	TCAF2P1	ENSG00000159860	-1.9874	1.47209	5.22434e-05	0.00141243
626	KRT4	ENSG00000170477	-2.7227	6.00497	5.3187e-05	0.00143454
627	AC140479.5	ENSG00000282304	-3.25426	-0.413448	5.35799e-05	0.00144343
628	PLAT	ENSG00000104368	-2.84907	7.84099	5.46493e-05	0.00146877
629	HRH1	ENSG00000196639	-1.66018	4.24787	5.612e-05	0.00150653
630	AC091492.1	ENSG00000225026	-2.85049	-0.606061	5.66656e-05	0.00151938
631	DTYMK	ENSG00000168393	-1.44066	4.01828	5.67563e-05	0.00152003
632	IQCH	ENSG00000103599	-1.57132	2.59887	5.71647e-05	0.00152917
633	ETV4	ENSG00000175832	-2.10663	1.63547	5.76709e-05	0.00154091
634	S100A11	ENSG00000163191	-1.54648	4.81031	5.79752e-05	0.00154723
635	AC020658.7	ENSG00000279537	-2.44066	-0.179403	5.94378e-05	0.00158441
636	SLPI	ENSG00000124107	-2.939	6.01903	6.18761e-05	0.00164556
637	MYO19	ENSG00000278259	-1.2992	6.45508	6.19854e-05	0.00164655
638	SLA	ENSG00000155926	-1.96008	3.73929	6.34182e-05	0.00167874
639	HMBS	ENSG00000256269	-1.48475	2.6593	6.391e-05	0.0016898
640	SDR16C5	ENSG00000170786	-2.14043	1.25356	6.4125e-05	0.00169352
641	CDCP1	ENSG00000163814	-1.44453	6.71435	6.47474e-05	0.00170601
642	MTAPP1	ENSG00000243025	-3.71193	-0.960695	6.55868e-05	0.00172415
643	TOP2A	ENSG00000131747	-4.18984	6.24365	6.70342e-05	0.00175815
644	HIST1H4J	ENSG00000197238	-1.56911	5.55514	6.71858e-05	0.0017601
645	MAD2L1	ENSG00000164109	-1.65389	3.60868	7.01396e-05	0.00183117
646	ZNF488	ENSG00000265763	-2.49736	0.973404	7.17839e-05	0.00187012
647	PAQR5	ENSG00000137819	-2.49088	2.6383	7.17955e-05	0.00187012
648	CIT	ENSG00000122966	-1.52744	4.82939	7.2204e-05	0.00187862
649	SERPINB13	ENSG00000197641	-3.89563	3.454	7.46772e-05	0.00193855
650	WDR77	ENSG00000116455	-1.25687	4.47077	7.53188e-05	0.0019515
651	MS4A4A	ENSG00000110079	-2.30676	1.76833	7.53471e-05	0.0019515
652	MVP	ENSG00000013364	-1.23845	7.03816	7.58047e-05	0.00196089
653	TMSB10	ENSG00000034510	-1.35253	8.79998	7.58816e-05	0.00196089
654	TPI1	ENSG00000111669	-1.20515	8.70024	7.60276e-05	0.00196244
655	ESPN	ENSG00000187017	-1.70298	2.33957	7.71056e-05	0.00198353
656	CCNYL1	ENSG00000163249	-1.30216	5.17899	7.72485e-05	0.00198497
657	MFSD3	ENSG00000167700	-1.63451	3.00652	7.75752e-05	0.00199113
658	CTSE	ENSG00000196188	-3.85041	-0.923832	7.87393e-05	0.00201873
659	RPL22L1	ENSG00000163584	-1.61083	4.96619	7.9001e-05	0.00202317
660	F2RL3	ENSG00000127533	-2.04604	3.20403	7.96492e-05	0.0020357
661	SLC15A2	ENSG00000163406	-1.81943	6.71605	7.96687e-05	0.0020357
662	BRIP1	ENSG00000136492	-1.58758	4.23272	7.98506e-05	0.00203807
663	MIR3125	ENSG00000264370	-2.21443	-0.26191	8.57246e-05	0.00218311
664	ANKRD30BP2	ENSG00000224309	-2.70482	-0.637021	8.64758e-05	0.00219753
665	TP53I3	ENSG00000115129	-1.37257	4.15112	8.71043e-05	0.00220838
666	RAET1E	ENSG00000164520	-2.16632	0.613322	8.73474e-05	0.00221186
667	F13A1	ENSG00000124491	-2.56128	2.53807	8.74352e-05	0.00221186
668	C9ORF142	ENSG00000148362	-1.58262	2.96463	8.76357e-05	0.00221448
669	UQCC2	ENSG00000137288	-1.22127	4.75812	8.84384e-05	0.00223229
670	CXCL17	ENSG00000189377	-2.20904	2.39132	9.02434e-05	0.00227533
671	GPC1	ENSG00000063660	-1.45106	6.3792	9.14583e-05	0.00229834
672	FAM110C	ENSG00000184731	-1.39719	5.18981	9.16842e-05	0.00229896
673	HSD3B7	ENSG00000099377	-1.53422	3.04025	9.1862e-05	0.00230089
674	TMIGD3	ENSG00000121933	-2.98336	-0.977677	9.37924e-05	0.00234666
675	C11ORF24	ENSG00000171067	-1.38122	3.38506	9.42381e-05	0.00235313
676	TFPI2	ENSG00000105825	-1.95142	5.46204	9.43081e-05	0.00235313
677	FAM227A	ENSG00000184949	-1.47877	3.57256	9.43604e-05	0.00235313
678	PFN1	ENSG00000108518	-1.20624	6.9315	9.48373e-05	0.00236244
679	SYK	ENSG00000165025	-1.32324	4.94111	9.52933e-05	0.00237121
680	HIST1H4A	ENSG00000278637	-2.04948	2.22861	9.76994e-05	0.00242316
681	TNPO1P2	ENSG00000230662	-2.9289	-0.0788885	9.90096e-05	0.00245299
682	AL117339.4	ENSG00000272983	-1.5371	2.05631	9.96326e-05	0.00246575
683	EXOC3L2	ENSG00000283632	-2.10855	0.643878	0.000101443	0.00250511
684	SCFD2	ENSG00000184178	-1.27501	4.51244	0.000101981	0.00251567
685	WWC1	ENSG00000113645	-1.46669	6.89324	0.000105434	0.00259244
686	AC128688.2	ENSG00000261488	-1.73745	2.90544	0.000106165	0.0026048
687	E2F3-IT1	ENSG00000224707	-1.76856	0.980321	0.000106647	0.00261383
688	PLGRKT	ENSG00000107020	-1.40714	3.37442	0.000107034	0.00262049
689	PYCARD	ENSG00000103490	-1.7358	2.5762	0.000107476	0.00262849
690	CDA	ENSG00000158825	-2.50661	-0.303481	0.000108072	0.00264024
691	KIF18A	ENSG00000121621	-1.87637	2.43424	0.000109711	0.00267455
692	TREM1	ENSG00000124731	-2.37929	2.09389	0.000112174	0.00272124
693	C2ORF48	ENSG00000163009	-2.58399	-0.216265	0.000112222	0.00272124
694	BCL3	ENSG00000069399	-1.50025	3.98615	0.000113699	0.00275412
695	TEAD4	ENSG00000197905	-1.43005	3.56987	0.000113915	0.00275644
696	DNMT1	ENSG00000130816	-1.22268	6.50088	0.000115294	0.00278685
697	KF456478.1	ENSG00000267688	-2.19525	0.0947088	0.000116735	0.00281869
698	STMN3	ENSG00000197457	-1.71459	2.93531	0.000117216	0.0028273
699	GCHFR	ENSG00000137880	-1.66559	1.7559	0.000117915	0.00284116
700	JAKMIP1	ENSG00000152969	-1.92719	0.497446	0.000118395	0.00284972
701	FAM131B	ENSG00000159784	-1.98294	1.43029	0.000119743	0.0028761
702	AHNAK2	ENSG00000185567	-1.50678	6.49795	0.000119887	0.00287652
703	LAMA5	ENSG00000130702	-1.34155	8.07232	0.000122238	0.00292677
704	SPDL1	ENSG00000040275	-1.52727	3.57608	0.000127316	0.00304518
705	MT1L	ENSG00000260549	-1.72576	2.50905	0.000129142	0.00308563
706	VSTM2L	ENSG00000132821	-2.73067	4.20248	0.000129467	0.00308833
707	SHB	ENSG00000107338	-1.3966	4.1161	0.000130984	0.00311657
708	GSKIP	ENSG00000100744	-1.43635	4.75624	0.000131454	0.00312449
709	ALDH1A3	ENSG00000184254	-1.28634	9.35188	0.000131961	0.00313002
710	PCDH1	ENSG00000156453	-1.24459	6.57575	0.000134056	0.00316655
711	LINC01179	ENSG00000249500	-2.32341	-0.200695	0.000135319	0.00318978
712	SLC52A2	ENSG00000185803	-1.32589	4.69552	0.000136514	0.00321463
713	SPCS3	ENSG00000129128	-1.27381	6.6568	0.000137356	0.00323112
714	ANXA10	ENSG00000109511	-2.45097	0.217549	0.000137579	0.00323304
715	LBP	ENSG00000129988	-5.03919	0.101294	0.000138126	0.00324255
716	MCM7	ENSG00000166508	-1.28358	6.62198	0.000139701	0.00326943
717	RWDD2B	ENSG00000156253	-1.41815	3.38319	0.000145399	0.00338198
718	FNDC10	ENSG00000228594	-2.3065	-0.441153	0.000146751	0.00340995
719	CLDN4	ENSG00000189143	-1.56179	7.79594	0.00015203	0.00352482
720	TYMP	ENSG00000025708	-1.38691	4.09817	0.000152158	0.00352482
721	TACC3	ENSG00000013810	-1.72406	4.00264	0.000154449	0.00357063
722	TTLL12	ENSG00000100304	-1.30121	5.16028	0.000155815	0.00359406
723	B4GALNT4	ENSG00000182272	-1.66425	3.58968	0.000158313	0.00364519
724	TIMELESS	ENSG00000111602	-1.45966	4.96642	0.000158612	0.00364839
725	AC080013.4	ENSG00000272087	-1.90507	0.968914	0.000159033	0.0036544
726	PCK2	ENSG00000100889	-1.36815	3.85518	0.000159243	0.00365554
727	KNSTRN	ENSG00000128944	-1.42513	4.22856	0.000160024	0.0036661
728	RAD51AP1	ENSG00000111247	-1.95965	2.81235	0.000160544	0.00367382
729	SEPT8	ENSG00000164402	-1.15483	6.26697	0.000160683	0.00367382
730	SMAGP	ENSG00000170545	-1.34749	3.48999	0.00016237	0.00370127
731	AC008434.1	ENSG00000249655	-1.99313	-0.512645	0.000168113	0.00381692
732	UCN2	ENSG00000145040	-1.72142	1.61229	0.000169586	0.00384653
733	EPHA2	ENSG00000142627	-1.58386	6.29878	0.000170207	0.00385678
734	SLC50A1	ENSG00000169241	-1.3387	4.80257	0.000175678	0.00397286
735	LACTB2	ENSG00000147592	-1.34922	4.09937	0.000178715	0.00403293
736	HIST2H3D	ENSG00000183598	-1.58925	3.54282	0.000178914	0.00403293
737	CYTL1	ENSG00000170891	-2.34209	0.645596	0.000179041	0.00403293
738	PCSK9	ENSG00000169174	-2.80026	0.964606	0.000179475	0.00403872
739	MUC5B	ENSG00000117983	-3.0693	5.61816	0.000179868	0.00404357
740	LGALS9C	ENSG00000171916	-2.85199	0.607295	0.000181866	0.00408195
741	GDPGP1	ENSG00000183208	-1.44603	3.21489	0.000181933	0.00408195
742	FPR2	ENSG00000171049	-2.22662	0.68845	0.000184946	0.0041414
743	E2F3	ENSG00000112242	-1.2765	4.4707	0.000185957	0.00415997
744	ACBD3-AS1	ENSG00000234478	-2.15724	-0.462036	0.000187622	0.00419311
745	ITGB2	ENSG00000160255	-1.87797	3.57842	0.000188214	0.00420081
746	ARPC5L	ENSG00000136950	-1.23172	4.6283	0.000188519	0.00420081
747	MSMO1	ENSG00000052802	-1.63728	5.98245	0.000191982	0.0042655
748	NLRP3P1	ENSG00000277883	-1.87585	0.651852	0.000192792	0.00427516
749	AC079328.2	ENSG00000259498	-2.57619	2.79654	0.000198838	0.00439214
750	HIGD1A	ENSG00000181061	-1.59257	4.15894	0.000200513	0.00442485
751	SCGB3A1	ENSG00000161055	-2.69184	0.000319429	0.000203005	0.0044712
752	HCP5	ENSG00000206337	-1.98906	3.54926	0.000205384	0.00451923
753	CD151	ENSG00000177697	-1.19612	6.89096	0.000206082	0.00452897
754	PAK6	ENSG00000137843	-1.56531	1.98359	0.000208603	0.00457684
755	PPA1	ENSG00000180817	-1.26379	6.92625	0.000208817	0.00457712
756	AC245041.2	ENSG00000273760	-1.51461	3.35319	0.000210525	0.00461013
757	WDR62	ENSG00000075702	-1.4641	3.23399	0.000210947	0.00461496
758	GALNT6	ENSG00000139629	-1.33513	3.61493	0.000211741	0.00462788
759	AQP7P1	ENSG00000186466	-2.09573	0.571062	0.000215097	0.00469673
760	GALNT9	ENSG00000182870	-1.69689	1.36991	0.000215691	0.00470519
761	ATP1A1	ENSG00000163399	-1.27412	9.24314	0.000216343	0.00471491
762	VSTM5	ENSG00000214376	-2.30661	0.49365	0.000222033	0.00483431
763	ALDOA	ENSG00000149925	-1.15085	8.72428	0.000226221	0.0049161
764	MIR3648-1	ENSG00000275708	-1.40446	6.95295	0.000226698	0.00492178
765	AC008957.3	ENSG00000279400	-1.86054	0.510373	0.000227449	0.00493199
766	SAPCD1	ENSG00000228727	-2.30136	-0.766163	0.0002276	0.00493199
767	RUNX1	ENSG00000159216	-1.30169	6.22622	0.000228389	0.00494438
768	CTSB	ENSG00000164733	-1.32787	9.14104	0.000233029	0.00504005
769	TNPO1P3	ENSG00000229586	-3.09129	1.53177	0.000233837	0.00505275
770	CD14	ENSG00000170458	-1.76578	3.01499	0.00023577	0.00508968
771	H2AFY2	ENSG00000099284	-1.19997	4.07836	0.00023646	0.00509975
772	MIR621	ENSG00000207652	-1.90377	0.346762	0.000237228	0.00511075
773	MMP1	ENSG00000196611	-2.5935	5.48659	0.000237559	0.00511075
774	C1QBP	ENSG00000108561	-1.17576	6.59715	0.000237641	0.00511075
775	CCM2	ENSG00000136280	-1.1586	4.6128	0.000241634	0.00519171
776	TYRP1	ENSG00000107165	-3.56599	1.22212	0.000243332	0.00522328
777	TTC9	ENSG00000133985	-1.46734	4.10943	0.000247377	0.00529517
778	TLL1	ENSG00000038295	-1.59194	3.8768	0.000250996	0.00535757
779	AC009486.1	ENSG00000261117	-2.64719	-0.696046	0.000253841	0.00539808
780	PKP1	ENSG00000081277	-1.22895	6.10447	0.000259021	0.00550311
781	TLR2	ENSG00000137462	-1.4036	3.06456	0.000262942	0.00557085
782	SHH	ENSG00000164690	-1.92181	1.75248	0.000264076	0.00558266
783	STX18-AS1	ENSG00000247708	-1.46844	2.35857	0.000264233	0.00558266
784	EPN3	ENSG00000049283	-1.45936	3.67574	0.000270785	0.00571051
785	RBM43P1	ENSG00000239263	-2.19465	-0.68151	0.000272226	0.00573561
786	KRT16P4	ENSG00000229526	-2.86004	-0.645928	0.00027577	0.0057942
787	AL161457.2	ENSG00000233178	-1.3186	3.2498	0.000276023	0.0057942
788	CLCN1	ENSG00000188037	-2.15362	-0.333346	0.000276636	0.00579442
789	MAPKAPK3	ENSG00000114738	-1.26925	5.53933	0.000279596	0.00584135
790	SLCO4A1-AS1	ENSG00000232803	-2.5245	-0.475843	0.000279805	0.00584135
791	FANCI	ENSG00000140525	-1.65341	5.6347	0.000292477	0.00607808
792	SCO2	ENSG00000130489	-1.39171	3.22355	0.00029399	0.00610396
793	COL6A3	ENSG00000163359	-1.33513	8.56182	0.000301577	0.00625011
794	PRR11	ENSG00000068489	-1.7784	2.93961	0.000302236	0.0062581
795	LUCAT1	ENSG00000248323	-2.51895	3.52274	0.000302867	0.00626547
796	CCDC71L	ENSG00000253276	-1.58402	4.98665	0.000303308	0.00626892
797	MYD88	ENSG00000172936	-1.26907	3.89849	0.000307893	0.00635792
798	KRT20	ENSG00000171431	-2.91035	1.5941	0.000311604	0.00642294
799	LAIR1	ENSG00000167613	-1.49472	2.69899	0.000314839	0.00647215
800	HMGN1P24	ENSG00000226977	-2.44242	-0.567492	0.000314843	0.00647215
801	SLC16A3	ENSG00000141526	-1.48921	5.94277	0.000315886	0.00648774
802	LINC01770	ENSG00000225285	-2.15012	0.818621	0.000319797	0.00655627
803	PCNA	ENSG00000132646	-1.37046	6.20726	0.000321207	0.00657926
804	KIAA1524	ENSG00000163507	-1.51806	3.68393	0.000322017	0.00658994
805	SSBP4	ENSG00000130511	-1.32291	4.31996	0.000323535	0.00661507
806	FARSB	ENSG00000116120	-1.25012	5.29628	0.000326623	0.00666929
807	CARD10	ENSG00000100065	-1.39662	4.57541	0.000326771	0.00666929
808	TP73	ENSG00000078900	-1.6048	2.25886	0.000327499	0.00667817
809	MIR2052HG	ENSG00000254349	-2.47465	0.194013	0.000328893	0.00669462
810	Z98044.1	ENSG00000281937	-2.04656	-0.0295055	0.000333773	0.00678187
811	B4GALT2	ENSG00000117411	-1.21541	4.89003	0.000334179	0.00678407
812	MCM5	ENSG00000100297	-1.40878	5.76828	0.000338122	0.00684585
813	SPP1	ENSG00000118785	-2.28647	3.61039	0.00034208	0.00691372
814	SERPINB3	ENSG00000057149	-4.55476	8.00979	0.000350695	0.00705657
815	CCDC18	ENSG00000122483	-1.43302	3.6645	0.000354104	0.0071189
816	CDRT1	ENSG00000241322	-1.93424	0.487923	0.000354465	0.00711988
817	CEACAM5	ENSG00000105388	-3.47878	4.86142	0.000359255	0.00718857
818	MYO1H	ENSG00000174527	-2.49855	-0.513602	0.00035946	0.00718857
819	HAS2	ENSG00000170961	-2.14738	3.55588	0.000361885	0.0072244
820	TP63	ENSG00000073282	-1.39168	6.16007	0.000362838	0.0072371
821	C1ORF106	ENSG00000163362	-1.2238	5.08235	0.000365665	0.00728076
822	DSG3	ENSG00000134757	-1.76026	4.52312	0.000370633	0.00736479
823	NIPA2	ENSG00000140157	-1.13793	5.4581	0.000370854	0.00736479
824	LRRC8A	ENSG00000136802	-1.10485	6.59234	0.000376026	0.00744805
825	C14ORF80	ENSG00000185347	-1.39477	3.11033	0.000378733	0.00749517
826	AC015959.1	ENSG00000279829	-2.06532	-0.409837	0.000386698	0.00764616
827	DCBLD1	ENSG00000164465	-1.1855	4.35185	0.000387208	0.00764961
828	RTN4RL1	ENSG00000185924	-1.72086	2.28394	0.000389737	0.00768627
829	RANBP1	ENSG00000099901	-1.2437	5.52251	0.000390755	0.00769749
830	LINC01293	ENSG00000230836	-3.60429	-0.352897	0.000396313	0.00778234
831	MUC4	ENSG00000145113	-2.7263	6.46612	0.000399325	0.00783474
832	TAP1	ENSG00000168394	-1.19415	5.85854	0.000402412	0.00788118
833	HS3ST1	ENSG00000002587	-1.45565	2.10689	0.000402728	0.00788118
834	CLDN7	ENSG00000181885	-1.33748	5.50224	0.000403759	0.00789458
835	VPS9D1-AS1	ENSG00000261373	-1.75295	1.07056	0.000406664	0.00794457
836	FAM129B	ENSG00000136830	-1.19717	8.33818	0.00040974	0.00799782
837	MS4A6A	ENSG00000110077	-2.13533	2.36947	0.000410352	0.00800291
838	CCNF	ENSG00000162063	-1.59874	4.32116	0.000418991	0.00815746
839	MIR3648-2	ENSG00000264462	-1.41279	6.91943	0.000421291	0.00819525
840	SPAG5	ENSG00000076382	-1.38892	4.59913	0.00042661	0.00827754
841	ETHE1	ENSG00000105755	-1.23408	4.26359	0.000427891	0.00828128
842	MYO3A	ENSG00000095777	-2.31114	0.622232	0.000429526	0.00830587
843	NCCRP1	ENSG00000188505	-2.00081	0.862607	0.000438553	0.00844464
844	AC234772.2	ENSG00000231566	-1.57808	1.66488	0.00044477	0.00855713
845	HCAR2	ENSG00000182782	-1.65587	1.1666	0.000446442	0.00858207
846	BEND3	ENSG00000178409	-1.29833	3.28482	0.000449226	0.00862831
847	NRCAM	ENSG00000091129	-2.21542	3.59765	0.000450788	0.00864377
848	MIR663AHG	ENSG00000227195	-1.36022	9.04297	0.000461288	0.00883462
849	CYBB	ENSG00000165168	-2.8861	3.80435	0.000469364	0.0089548
850	TYMS	ENSG00000176890	-1.92616	3.81818	0.000472384	0.0090049
851	CIITA	ENSG00000179583	-1.95501	3.70218	0.000474099	0.00903004
852	SLC2A6	ENSG00000160326	-1.74517	1.76805	0.000479796	0.00913094
853	NOX1	ENSG00000007952	-3.19288	-0.487291	0.00048853	0.00928167
854	GLDN	ENSG00000186417	-2.67641	1.93768	0.000497437	0.00942734
855	MGP	ENSG00000111341	-1.31813	6.85761	0.000510985	0.00966003
856	MAT2A	ENSG00000168906	-1.08025	7.703	0.000524522	0.00990773
857	UNC5B	ENSG00000107731	-1.25329	5.56089	0.000525415	0.0099164
858	CD163L1	ENSG00000177675	-2.35491	2.23612	0.00052658	0.00993017
859	C15ORF48	ENSG00000166920	-2.41857	3.51926	0.000528301	0.0099544
860	SMC2	ENSG00000136824	-1.27513	5.18111	0.000553709	0.0103817
861	ADAT1	ENSG00000065457	-1.13622	4.96071	0.000559514	0.0104698
862	BIRC3	ENSG00000023445	-1.47529	6.29031	0.000559784	0.0104698
863	CD59	ENSG00000085063	-1.1841	9.61665	0.000567114	0.0105815
864	ZBTB16	ENSG00000109906	-1.19527	5.1212	0.000567778	0.0105815
865	AC245041.3	ENSG00000276850	-1.38165	3.01517	0.000568007	0.0105815
866	AC007552.1	ENSG00000256450	-1.96205	0.089833	0.000571743	0.0106411
867	CORO2B	ENSG00000103647	-1.87821	2.01759	0.000578693	0.0107442
868	AC091940.1	ENSG00000250072	-2.07698	0.271227	0.0005825	0.0108061
869	PTPRO	ENSG00000151490	-2.23164	-0.0374405	0.000588187	0.0109027
870	AC159540.2	ENSG00000277701	-1.77003	3.0591	0.000593431	0.010991
871	PGK1	ENSG00000102144	-1.36854	8.78655	0.000596579	0.0110403
872	MMP7	ENSG00000137673	-2.37006	6.5168	0.000605125	0.0111713
873	LRFN4	ENSG00000173621	-1.367	3.11799	0.00060943	0.0112396
874	APOLD1	ENSG00000178878	-1.40193	5.44288	0.000613787	0.0113038
875	EBI3	ENSG00000105246	-2.02188	-0.345523	0.000635164	0.0116692
876	DHRS9	ENSG00000073737	-3.44597	4.3841	0.000640429	0.011747
877	LINP1	ENSG00000223784	-2.23297	-0.0193038	0.000644777	0.0118173
878	KRT16	ENSG00000186832	-1.53018	4.50799	0.000652266	0.0119336
879	PTGES	ENSG00000148344	-1.62652	4.67055	0.000674531	0.0123132
880	SMCO2	ENSG00000165935	-2.00229	0.789649	0.000681584	0.0124228
881	CCDC102B	ENSG00000150636	-1.48845	2.44958	0.000681627	0.0124228
882	OR8R1P	ENSG00000256347	-2.89204	-0.803889	0.000701212	0.0127391
883	NANOGP7	ENSG00000258774	-2.36804	-0.386225	0.000704798	0.0127907
884	PRIM1	ENSG00000198056	-1.44273	3.01307	0.000706041	0.0127962
885	ACKR1	ENSG00000213088	-2.87418	0.627216	0.000709381	0.0128465
886	KCNQ5-IT1	ENSG00000233844	-1.86868	1.02826	0.000713671	0.012914
887	PLOD2	ENSG00000152952	-1.58486	6.75271	0.00071511	0.0129208
888	AC012085.1	ENSG00000186076	-1.20559	3.42761	0.00071578	0.0129208
889	SLC27A4	ENSG00000167114	-1.21474	4.23884	0.000722464	0.0130112
890	EME1	ENSG00000154920	-1.81991	1.83165	0.000729136	0.013095
891	SLC38A5	ENSG00000017483	-1.51867	1.81508	0.000729412	0.013095
892	BRI3BP	ENSG00000184992	-1.28399	5.58683	0.000730061	0.0130963
893	CEACAM6	ENSG00000086548	-3.41046	4.55948	0.00073501	0.0131747
894	AC004556.1	ENSG00000276345	-1.33491	2.70405	0.000742218	0.0132883
895	SLC26A2	ENSG00000155850	-2.09372	7.10824	0.000743673	0.0132883
896	AC021945.1	ENSG00000279347	-2.12185	-0.212777	0.000764277	0.0136138
897	AP000550.1	ENSG00000197210	-2.14667	-0.715885	0.000777632	0.0137978
898	HLA-DRA	ENSG00000204287	-1.99374	4.60751	0.000779192	0.013804
899	C9ORF84	ENSG00000165181	-2.46476	0.244635	0.00079118	0.0139947
900	ACTBL2	ENSG00000169067	-3.14677	-0.98118	0.000794347	0.0140398
901	SSPO	ENSG00000197558	-1.68062	3.08244	0.000800529	0.0141272
902	CIDEB	ENSG00000136305	-1.60625	1.61638	0.000811979	0.0143071
903	AL355312.3	ENSG00000273132	-2.37034	-0.475528	0.000818755	0.0144043
904	SIGLEC10	ENSG00000142512	-2.3021	0.0605349	0.000819408	0.0144047
905	AC021106.1	ENSG00000249863	-1.36548	2.02593	0.000829253	0.0145665
906	CCNO	ENSG00000152669	-1.70982	0.945467	0.00083446	0.0146467
907	ARHGEF16	ENSG00000130762	-1.35973	4.69184	0.000847396	0.0148281
908	CATSPERB	ENSG00000133962	-1.675	4.14195	0.000848841	0.0148394
909	HNRNPAB	ENSG00000197451	-1.10374	6.22372	0.000849341	0.0148394
910	CENPA	ENSG00000115163	-1.67584	1.59832	0.000861015	0.0150204
911	NRP1	ENSG00000099250	-1.32385	6.94359	0.000861949	0.0150252
912	HAVCR2	ENSG00000135077	-1.6403	1.99268	0.000870535	0.0151401
913	SRD5A3	ENSG00000128039	-1.90875	5.0743	0.000872684	0.015166
914	FGFR3	ENSG00000068078	-1.47685	3.84318	0.000876632	0.015223
915	PLP2	ENSG00000102007	-1.17055	4.8687	0.000888118	0.0153768
916	SOCS2-AS1	ENSG00000246985	-1.30562	3.96198	0.000888188	0.0153768
917	BZW2	ENSG00000136261	-1.25847	5.84655	0.000890807	0.0153988
918	SHC1	ENSG00000160691	-1.12752	7.23677	0.000894089	0.0154327
919	KCNQ5	ENSG00000185760	-1.60052	3.07986	0.00089412	0.0154327
920	DHCR24	ENSG00000116133	-1.25194	8.70521	0.000895871	0.0154512
921	RNASE1	ENSG00000129538	-1.52394	3.54503	0.000896876	0.0154569
922	MUC16	ENSG00000181143	-1.81096	3.87711	0.000900825	0.0155015
923	CRYBG2	ENSG00000176092	-2.3025	3.09887	0.000901922	0.0155087
924	WDR4	ENSG00000160193	-1.26425	3.89703	0.000904492	0.0155217
925	MEGF6	ENSG00000162591	-1.36985	6.33687	0.000904718	0.0155217
926	LIF	ENSG00000128342	-2.15068	5.73617	0.000906471	0.0155401
927	PLEKHG3	ENSG00000126822	-1.18211	6.55322	0.000914528	0.0156558
928	FGR	ENSG00000000938	-1.76686	0.88339	0.000914733	0.0156558
929	HIST2H3A	ENSG00000203852	-1.38356	4.05385	0.000921962	0.0157446
930	MIRLET7BHG	ENSG00000197182	-1.22918	6.57986	0.000922543	0.0157446
931	AL138752.2	ENSG00000255872	-1.77049	0.752507	0.000925645	0.0157858
932	LRR1	ENSG00000165501	-1.2774	3.15561	0.000929908	0.0158348
933	KRT15	ENSG00000171346	-2.22884	7.92692	0.000945314	0.0160612
934	ATP5G1	ENSG00000159199	-1.21033	4.30774	0.000951671	0.016154
935	C3ORF52	ENSG00000114529	-1.30029	5.44157	0.000967736	0.0164055
936	HIST1H2AK	ENSG00000275221	-1.51036	2.27744	0.000975983	0.016533
937	FGD2	ENSG00000146192	-1.84371	2.29265	0.000986543	0.0166995
938	PRMT6	ENSG00000198890	-1.26156	3.65085	0.000987649	0.0167058
939	SERPINA4	ENSG00000100665	-3.76594	-1.34183	0.000991523	0.0167465
940	SLC25A5	ENSG00000005022	-1.16771	6.41469	0.000997911	0.016842
941	PRADC1	ENSG00000135617	-1.19894	2.85025	0.00100279	0.0169118
942	POLR2L	ENSG00000177700	-1.31057	4.39689	0.00100413	0.0169219
943	AC100858.3	ENSG00000255491	-2.16158	-0.718379	0.00100585	0.0169384
944	PRDX4	ENSG00000123131	-1.30564	5.64994	0.00100986	0.0169934
945	GALE	ENSG00000117308	-1.18214	5.19657	0.00101679	0.0170776
946	HIST1H3H	ENSG00000278828	-1.63614	4.8014	0.00106295	0.0177428
947	PSD4	ENSG00000125637	-1.25608	6.48005	0.00106692	0.017796
948	AL355483.1	ENSG00000225030	-2.32077	-0.754997	0.00106908	0.017819
949	AP1S3	ENSG00000152056	-1.19181	4.78566	0.00109918	0.0182941
950	CEBPD	ENSG00000221869	-1.34416	6.00406	0.00110057	0.0183037
951	PKIA	ENSG00000171033	-1.22062	3.93158	0.00110468	0.0183588
952	STRA6	ENSG00000137868	-2.12194	2.71497	0.00110663	0.0183778
953	ASRGL1	ENSG00000162174	-1.67115	4.94025	0.00111557	0.0184913
954	PRODH2	ENSG00000250799	-1.63123	1.44898	0.00111827	0.0185171
955	SLC2A9	ENSG00000109667	-1.15848	4.13268	0.00112104	0.0185496
956	AQP3	ENSG00000165272	-1.47861	6.85207	0.00113626	0.0187651
957	AC091057.3	ENSG00000269974	-2.14944	-0.279369	0.00113653	0.0187651
958	BORA	ENSG00000136122	-1.39346	2.66787	0.00113748	0.0187672
959	IER5L	ENSG00000188483	-1.31077	5.0515	0.00113877	0.0187749
960	AC114763.1	ENSG00000228043	-1.33917	1.52366	0.00114013	0.0187838
961	HIST1H4I	ENSG00000276180	-1.5488	1.98107	0.00115275	0.0189643
962	BHLHE41	ENSG00000123095	-1.19586	4.38564	0.00115631	0.0189955
963	CD3EAP	ENSG00000117877	-1.20333	3.67347	0.00117877	0.0193365
964	RGS14	ENSG00000169220	-1.44905	2.72699	0.00118524	0.0194287
965	SIRPA	ENSG00000198053	-1.17887	4.35857	0.0011923	0.019526
966	SLC45A1	ENSG00000162426	-1.85222	0.500246	0.00119289	0.019526
967	THEG	ENSG00000105549	-1.93586	0.934939	0.00119875	0.0196079
968	WDHD1	ENSG00000198554	-1.29847	4.89091	0.00120836	0.0197509
969	BOLA3	ENSG00000163170	-1.20862	3.19942	0.00121031	0.0197686
970	NUDT8	ENSG00000167799	-1.75182	2.16427	0.00122008	0.0198989
971	RIOX2	ENSG00000170854	-1.11438	5.17099	0.0012209	0.0198989
972	PLEKHA4	ENSG00000105559	-1.35151	3.68531	0.00123059	0.0200282
973	BBOX1	ENSG00000129151	-1.99656	0.163708	0.00125025	0.0203049
974	RCC2P6	ENSG00000254454	-1.91896	0.852042	0.00125379	0.0203478
975	KIAA1161	ENSG00000164976	-1.28221	3.70616	0.00127225	0.0206181
976	ADAMTS15	ENSG00000166106	-1.43325	3.00422	0.00127996	0.0207137
977	TEAD2	ENSG00000074219	-1.16117	4.24703	0.0012817	0.020727
978	DDIT4	ENSG00000168209	-1.24151	7.44722	0.00129672	0.020955
979	KPNA2	ENSG00000182481	-1.12456	5.59597	0.00129905	0.0209779
980	AQP9	ENSG00000103569	-2.08701	0.247447	0.00130656	0.0210843
981	IL7	ENSG00000104432	-1.54514	1.35598	0.00131961	0.0212648
982	POP5	ENSG00000167272	-1.22379	3.82065	0.0013296	0.0213954
983	WNT5A	ENSG00000114251	-1.73822	5.1959	0.00133703	0.0214999
984	DGAT2	ENSG00000062282	-1.64135	1.58244	0.0013593	0.0217965
985	CHEK1	ENSG00000149554	-1.26841	4.20828	0.00136343	0.0218474
986	SLC26A4	ENSG00000091137	-1.78554	4.0062	0.00137061	0.0219164
987	SIGLEC7	ENSG00000168995	-2.29032	-0.584016	0.00138206	0.022084
988	FADD	ENSG00000168040	-1.15879	4.38736	0.00138516	0.0221179
989	ADAMTS14	ENSG00000138316	-1.81557	0.418248	0.00139091	0.0221787
990	HSPE1P5	ENSG00000261395	-1.66093	0.362407	0.00141785	0.0225453
991	PCDHGC3	ENSG00000240184	-1.12394	4.93216	0.00142034	0.0225692
992	C17ORF53	ENSG00000125319	-1.48111	1.634	0.0014228	0.0225925
993	FAM83D	ENSG00000101447	-1.34982	3.30713	0.00143093	0.0227058
994	MXRA5	ENSG00000101825	-1.71415	4.21594	0.0014377	0.0227816
995	FP325317.1	ENSG00000277737	-1.81354	0.753822	0.00144183	0.0228153
996	RNASEH2A	ENSG00000104889	-1.3873	3.62711	0.00148454	0.0233939
997	NUP50-AS1	ENSG00000226328	-1.20127	3.10592	0.00149229	0.0234997
998	CTSH	ENSG00000103811	-1.10728	7.80615	0.0015021	0.0236217
999	AC068768.1	ENSG00000235423	-1.32954	2.37568	0.00150922	0.0237009
1000	GALNT15	ENSG00000131386	-1.44893	4.93774	0.00151327	0.0237481
1001	CXCL5	ENSG00000163735	-2.63088	1.8473	0.00152587	0.023913
1002	SPSB2	ENSG00000111671	-1.34568	2.42354	0.00153555	0.024032
1003	TPMT	ENSG00000137364	-1.12584	4.79477	0.00154242	0.0241062
1004	C5	ENSG00000106804	-2.1282	4.88096	0.0015709	0.0244841
1005	AL049839.2	ENSG00000273259	-2.08689	-0.0596247	0.00158017	0.0246117
1006	PTX3	ENSG00000163661	-2.37543	2.82932	0.00159128	0.0247398
1007	ZNF467	ENSG00000181444	-1.74883	0.513225	0.00159166	0.0247398
1008	RAMP3	ENSG00000122679	-1.45377	1.76068	0.00159272	0.0247398
1009	AC119427.1	ENSG00000282221	-1.88373	0.0614576	0.00159507	0.0247594
1010	PREB	ENSG00000138073	-1.10641	5.26153	0.00160153	0.0248298
1011	RRS1	ENSG00000179041	-1.44286	2.42532	0.00160278	0.0248298
1012	HCK	ENSG00000101336	-1.61268	1.92277	0.00160396	0.0248298
1013	PLS1	ENSG00000120756	-1.41683	5.0432	0.00161294	0.0249519
1014	GPX2	ENSG00000176153	-2.14264	4.93513	0.00161911	0.0250304
1015	LILRB2	ENSG00000131042	-3.12983	-0.264679	0.00164256	0.0252902
1016	LINC01554	ENSG00000236882	-1.72318	0.232448	0.00166703	0.0256323
1017	FAM86EP	ENSG00000251669	-1.28466	1.72138	0.00167189	0.0256896
1018	SSR3	ENSG00000114850	-1.17011	7.18291	0.0016835	0.0258332
1019	AC021231.1	ENSG00000259336	-1.8336	-0.217835	0.00169918	0.0260389
1020	NFE2	ENSG00000123405	-2.32744	-0.443508	0.00172676	0.0263553
1021	MYDGF	ENSG00000074842	-1.16309	5.21122	0.00174444	0.0265886
1022	AC099548.2	ENSG00000253882	-1.65882	2.7114	0.001764	0.0268518
1023	LRRC59	ENSG00000108829	-1.03342	7.25952	0.00180156	0.0273871
1024	LPCAT1	ENSG00000153395	-1.09726	6.11182	0.00180553	0.0274291
1025	TACSTD2	ENSG00000184292	-1.2158	7.9722	0.00182558	0.0277153
1026	MMP15	ENSG00000102996	-1.28077	3.28838	0.00182718	0.0277212
1027	MSH5	ENSG00000204410	-1.40547	1.95336	0.00185469	0.0281011
1028	LINC00116	ENSG00000175701	-1.24192	2.90671	0.00186318	0.028211
1029	PLA2G4D	ENSG00000159337	-2.06076	1.44544	0.00187384	0.0283536
1030	AC006329.1	ENSG00000232445	-1.59467	0.071807	0.00188347	0.0284804
1031	SMC4	ENSG00000113810	-1.20037	6.0444	0.00189824	0.0286848
1032	MCUB	ENSG00000005059	-1.18761	3.51698	0.00190694	0.0287972
1033	KNTC1	ENSG00000184445	-1.30907	6.03763	0.00192354	0.0290063
1034	METTL1	ENSG00000037897	-1.25572	2.37583	0.00192853	0.0290234
1035	PGP	ENSG00000184207	-1.19779	3.62604	0.00192955	0.0290234
1036	UNC13A	ENSG00000130477	-1.64161	1.14667	0.00195553	0.0293614
1037	ITPKC	ENSG00000086544	-1.15697	6.04741	0.00196936	0.0295442
1038	AC069528.2	ENSG00000279320	-1.68204	0.551636	0.00198108	0.0296811
1039	DBN1	ENSG00000113758	-1.15311	5.41395	0.00200915	0.0300818
1040	SLC29A4	ENSG00000164638	-1.54265	1.92171	0.00201046	0.0300818
1041	LST1	ENSG00000204482	-1.87298	0.249155	0.00201273	0.030096
1042	PALM2	ENSG00000243444	-1.74243	0.448745	0.00202081	0.0301772
1043	RAI1	ENSG00000108557	-1.12927	6.28009	0.00202885	0.0302776
1044	AL162724.1	ENSG00000227200	-1.42484	1.25793	0.0020336	0.0303285
1045	AL354793.1	ENSG00000230105	-2.05284	-0.956352	0.00206432	0.0307666
1046	HLA-DRB1	ENSG00000196126	-1.5708	4.09865	0.0020719	0.0308594
1047	LYN	ENSG00000254087	-1.11396	5.21045	0.00210441	0.0312824
1048	TSEN2	ENSG00000154743	-1.16569	4.46745	0.00214647	0.0317927
1049	CCDC86	ENSG00000110104	-1.25644	3.12056	0.00214671	0.0317927
1050	TNFRSF10A	ENSG00000104689	-1.13035	4.70771	0.0021738	0.0321463
1051	AMYH02020865.1	ENSG00000184906	-1.83262	-0.000633639	0.00220258	0.0324667
1052	SULF1	ENSG00000137573	-1.32867	5.80861	0.0022203	0.0326856
1053	BICDL2	ENSG00000162069	-1.22517	4.85482	0.00223254	0.0328447
1054	CLEC10A	ENSG00000132514	-2.05642	1.07554	0.00224463	0.0330013
1055	KRT13	ENSG00000171401	-4.07582	7.60914	0.0022498	0.033056
1056	C4ORF19	ENSG00000154274	-1.48974	2.9366	0.0022677	0.0332761
1057	CHL1	ENSG00000134121	-1.36835	5.37855	0.00227267	0.0333276
1058	S100A14	ENSG00000189334	-1.55436	5.72014	0.00227579	0.033352
1059	AC004832.5	ENSG00000273350	-1.67649	0.964216	0.00228228	0.0334255
1060	SNAI2	ENSG00000019549	-1.30335	3.72562	0.00231371	0.0338641
1061	DSG4	ENSG00000175065	-2.7337	-0.922365	0.00231644	0.0338825
1062	PPP1R1B	ENSG00000131771	-2.11769	5.70072	0.00234193	0.0341677
1063	TUBB	ENSG00000196230	-1.08567	8.69345	0.00236027	0.0343792
1064	NUP188	ENSG00000095319	-1.06227	6.55586	0.00237093	0.0345025
1065	MMP19	ENSG00000123342	-1.43854	2.43387	0.00237963	0.0345966
1066	PIF1	ENSG00000140451	-1.43424	2.10583	0.0023819	0.0345966
1067	GALNT14	ENSG00000158089	-1.40127	2.7664	0.00238194	0.0345966
1068	IGSF9	ENSG00000085552	-1.46221	3.41217	0.00239493	0.0347432
1069	AC005262.2	ENSG00000267139	-1.96663	0.323425	0.00242829	0.0352025
1070	SH2D3C	ENSG00000095370	-1.3051	2.68582	0.00243881	0.0353102
1071	AC107021.2	ENSG00000261051	-1.68685	1.48683	0.00244764	0.0353707
1072	VIL1	ENSG00000127831	-1.52888	0.990983	0.00247349	0.035699
1073	TMC5	ENSG00000103534	-1.72979	7.89965	0.0024893	0.0359044
1074	C20ORF27	ENSG00000101220	-1.40763	3.08352	0.00249411	0.0359284
1075	A2ML1	ENSG00000166535	-1.97298	3.45038	0.0024988	0.0359538
1076	SIGLEC9	ENSG00000129450	-1.7405	-0.274367	0.00249903	0.0359538
1077	WDR34	ENSG00000119333	-1.3205	4.72957	0.00251932	0.036223
1078	OAF	ENSG00000184232	-1.23914	2.95686	0.00257066	0.0369147
1079	LSM2	ENSG00000204392	-1.1383	3.68842	0.00257685	0.0369803
1080	MAD2L2	ENSG00000116670	-1.12508	4.00987	0.00258131	0.0370209
1081	IVL	ENSG00000163207	-2.51147	-0.0293896	0.00260575	0.0373011
1082	CAPN3	ENSG00000092529	-1.4302	0.831281	0.00260804	0.0373072
1083	VDAC1	ENSG00000213585	-1.0672	7.63928	0.00262962	0.0375721
1084	LGALS7B	ENSG00000178934	-1.71884	-0.473702	0.00265391	0.0378954
1085	ITPRIPL1	ENSG00000198885	-1.35271	2.67701	0.00265806	0.037931
1086	LINC00511	ENSG00000227036	-1.27562	4.73743	0.00266023	0.0379382
1087	SPRED3	ENSG00000188766	-1.27009	2.19369	0.00269292	0.0383565
1088	ACAT2	ENSG00000120437	-1.22702	6.22353	0.00269757	0.0383987
1089	PLIN3	ENSG00000105355	-1.13035	5.52894	0.0027528	0.0391361
1090	ST6GALNAC4	ENSG00000136840	-1.30363	3.1627	0.00275503	0.0391433
1091	TCN1	ENSG00000134827	-2.40624	3.39909	0.00275793	0.0391602
1092	PPARGC1B	ENSG00000155846	-1.22072	4.22611	0.00279139	0.039586
1093	PTDSS1	ENSG00000156471	-1.04857	6.03931	0.00279503	0.0396092
1094	CD44	ENSG00000026508	-1.1751	8.49282	0.00279649	0.0396092
1095	HSD11B1	ENSG00000117594	-2.17493	5.06985	0.00280388	0.0396891
1096	TSTA3	ENSG00000104522	-1.16053	5.02779	0.00280758	0.039717
1097	HPGD	ENSG00000164120	-1.65441	4.63322	0.00281225	0.0397583
1098	WDR76	ENSG00000092470	-1.3884	4.43004	0.00286508	0.040455
1099	MIR663B	ENSG00000221288	-1.47302	1.92502	0.00287672	0.0405944
1100	IL18R1	ENSG00000115604	-1.44682	3.94454	0.00288014	0.0406175
1101	AC010317.1	ENSG00000231185	-1.63561	0.760196	0.00288917	0.0406443
1102	AQP7P3	ENSG00000279688	-2.69288	-1.14635	0.00289362	0.0406819
1103	PUS1	ENSG00000177192	-1.14139	4.13265	0.00289737	0.0407072
1104	TNFAIP8	ENSG00000145779	-1.27468	4.9517	0.00290104	0.0407109
1105	MAFG-AS1	ENSG00000265688	-1.39855	1.11815	0.00290393	0.0407265
1106	DNPH1	ENSG00000112667	-1.3097	3.24484	0.00291666	0.0408742
1107	LYPD6	ENSG00000187123	-1.43815	2.55691	0.00291981	0.0408742
1108	LILRB3	ENSG00000204577	-1.83853	0.0215868	0.00292189	0.0408778
1109	GMDS	ENSG00000112699	-1.16539	4.66319	0.00293319	0.0410108
1110	RHCG	ENSG00000140519	-1.64695	3.19433	0.00295628	0.0412829
1111	AC131649.2	ENSG00000279662	-1.23488	3.05633	0.00297517	0.0414706
1112	MUC5AC	ENSG00000215182	-3.30571	7.47597	0.00299695	0.0416975
1113	ASPH	ENSG00000198363	-1.19052	6.72916	0.00299876	0.0416975
1114	PARPBP	ENSG00000185480	-1.40374	2.28091	0.00303689	0.042125
1115	IL1R2	ENSG00000115590	-1.55084	1.18506	0.0030742	0.042565
1116	CCDC113	ENSG00000103021	-1.12439	3.5062	0.00311847	0.0430485
1117	DHCR7	ENSG00000172893	-1.33256	5.39917	0.00311855	0.0430485
1118	CISD3	ENSG00000277972	-1.19067	2.86583	0.00316797	0.0436689
1119	SLC22A4	ENSG00000197208	-1.34653	2.48537	0.00317701	0.0436969
1120	POLB	ENSG00000070501	-1.48268	6.13643	0.00325845	0.0447092
1121	SNCG	ENSG00000173267	-1.60272	2.20438	0.00327698	0.0449364
1122	ABCA2	ENSG00000107331	-1.13684	5.1904	0.00327896	0.0449365
1123	AGT	ENSG00000135744	-1.40977	1.8961	0.00337541	0.0461751
1124	BHLHE40	ENSG00000134107	-1.17234	6.76477	0.00338656	0.0462998
1125	MARS2	ENSG00000247626	-1.20088	3.25729	0.00340183	0.0464807
1126	HYOU1	ENSG00000149428	-1.03927	7.18092	0.0034096	0.0465591
1127	DCLRE1B	ENSG00000118655	-1.27038	2.72363	0.00342095	0.0466862
1128	BPIFB2	ENSG00000078898	-2.4134	1.29507	0.00344505	0.0469869
1129	AL158166.1	ENSG00000227076	-1.94055	-0.505308	0.00344943	0.0469905
1130	LARGE2	ENSG00000165905	-1.33892	2.58849	0.00345317	0.0470134
1131	CSF1R	ENSG00000182578	-1.75472	2.70122	0.00346281	0.0471165
1132	GPSM2	ENSG00000121957	-1.07909	4.79047	0.00349249	0.047492
1133	S100A9	ENSG00000163220	-3.58977	5.0296	0.00356788	0.0484595
1134	CD1D	ENSG00000158473	-1.4065	1.44441	0.00357295	0.0484994
1135	AC011447.7	ENSG00000280079	-1.55401	1.19336	0.0035785	0.0485459
1136	SLC17A4	ENSG00000146039	-2.63675	-0.974775	0.00361928	0.0489861
1137	FBN2	ENSG00000138829	-1.45812	4.17335	0.00361951	0.0489861
1138	SPOCD1	ENSG00000134668	-1.46408	3.11287	0.00362168	0.0489861
1139	CCM2L	ENSG00000101331	-1.35761	0.979481	0.00364494	0.0492131
1140	DHRS13	ENSG00000167536	-1.33168	4.15052	0.00367457	0.0495253
1141	AL354977.2	ENSG00000237359	-1.87105	-0.200727	0.00371712	0.0499513

## Sheet: Supplementary Table S2B
Supplementary Table S2B: Differentially abundant proteins in AUY922 treated PDEs versus vehicle treated PDEs (n=16)
DECREASED ABUNDANCE								INCREASED ABUNDANCE
number	genes	proteins	logFC	AveExpr	P.Value	FDR		number	genes	proteins	logFC	AveExpr	P.Value	FDR
1	FDFT1	P37268	-2.27056	3.40323	4.4955e-15	1.10381e-11		1	HSPA1A	P0DMV8;P0DMV9	0.916147	11.2814	8.03708e-13	4.70169e-10
2	SERPINB3	P29508	-2.78587	5.19117	5.39103e-15	1.10381e-11		2	PCYT2	Q99447	1.33999	6.15081	1.22881e-11	4.57451e-09
3	S100A2	P29034	-2.53325	6.02589	3.40773e-14	4.65156e-11		3	SHTN1	A0MZ66	4	2.47818	2.51427e-11	7.91994e-09
4	RPL38	P63173	-1.17999	6.23822	6.77037e-14	6.93117e-11		4	OAS2	P29728	0.823721	6.37796	1.01466e-10	2.18686e-08
5	EIF4G1	Q04637	-0.724507	5.11567	1.76292e-13	1.44383e-10		5	PCCA	P05165	0.550682	7.78568	7.54595e-10	1.13599e-07
6	MCM3	P25205	-1.51263	3.6357	4.32081e-13	2.94895e-10		6	RAB21	Q9UL25	0.373041	5.8695	2.79367e-09	3.36473e-07
7	G6PD	P11413	-0.644231	6.43489	2.59326e-12	1.32743e-09		7	PGAM5	Q96HS1	0.646139	3.6251	7.1384e-09	7.66087e-07
8	PSMD3	O43242	-0.555953	5.07601	4.0058e-12	1.82264e-09		8	ARHGAP6	O43182	1.31633	4.33345	7.82058e-09	7.81994e-07
9	SERPINE1	P05121	-2.73394	2.92172	6.32298e-12	2.58926e-09		9	STOML2	Q9UJZ1	0.527838	6.96989	2.01056e-08	1.71526e-06
10	FARSB	Q9NSD9	-0.385704	6.27477	2.43612e-11	7.91994e-09		10	ITGAV	P06756	0.493192	6.04068	3.01974e-08	2.47317e-06
11	QSOX1	O00391	-1.26172	2.79634	3.05814e-11	8.94506e-09		11	NTPCR	Q9BSD7	0.649891	4.37551	3.25694e-08	2.56484e-06
12	EEF2	P13639	-0.664352	9.04247	5.37805e-11	1.46821e-08		12	SUCLA2	Q9P2R7	0.57135	6.23336	3.48953e-08	2.69616e-06
13	EIF3E	P60228	-0.545821	5.8656	6.78333e-11	1.73611e-08		13	HSPA6	P17066	0.460553	9.70549	3.89878e-08	2.90282e-06
14	RAN	P62826	-0.729825	8.34133	7.80102e-11	1.79009e-08		14	STOM	P27105	0.6253	7.35171	4.72354e-08	3.27845e-06
15	RCC2	Q9P258	-0.763029	5.03448	7.86852e-11	1.79009e-08		15	METTL7A	Q9H8H3	0.546098	7.17263	5.28594e-08	3.48214e-06
16	HK2	P52789	-1.1386	2.50641	1.35543e-10	2.77524e-08		16	ARPC5	O15511	0.426569	6.73661	5.45511e-08	3.49042e-06
17	CTSB	P07858	-0.767424	9.04539	3.953e-10	7.70835e-08		17	DDX47	Q9H0S4	2.1482	4.09054	6.17352e-08	3.82747e-06
18	EIF3A	Q14152	-0.441683	6.81362	4.18082e-10	7.78203e-08		18	YWHAG	P61981	0.48268	7.05467	8.33672e-08	4.49195e-06
19	NACA	E9PAV3;Q13765	-0.869261	6.70985	4.69109e-10	8.35219e-08		19	MGAT2	Q10469	0.854847	3.30829	9.4907e-08	5.04733e-06
20	ALDH1A3	P47895	-0.604291	6.52862	5.16265e-10	8.80877e-08		20	RAP1B	P61224	0.42065	8.74686	1.00779e-07	5.29088e-06
21	RBX1	P62877	-1.42753	2.79277	6.25294e-10	1.02423e-07		21	ANGPT2	O15123	1.26169	3.80771	1.06736e-07	5.38315e-06
22	NME2	P22392	-0.659921	8.33619	7.1711e-10	1.12945e-07		22	DZANK1	Q9NVP4	1.01491	13.1184	1.43365e-07	6.74803e-06
23	TIMP1	P01033	-1.17861	8.9301	7.76745e-10	1.13599e-07		23	BDH2	Q9BUT1	0.442128	5.52952	1.56665e-07	7.04992e-06
24	LAMC2	Q13753	-1.3432	4.90851	1.0152e-09	1.43353e-07		24	MFAP2	P55001	0.628536	7.54087	1.6109e-07	7.17026e-06
25	RPL22	P35268	-0.796295	6.76774	1.52043e-09	2.07539e-07		25	CACNA2D1	P54289	0.576229	4.46351	1.86894e-07	7.89002e-06
26	SEC24C	P53992	-0.581748	5.64475	2.01475e-09	2.66142e-07		26	ATL1	Q8WXF7	0.515334	4.03332	1.97281e-07	8.16025e-06
27	MCM7	P33993	-2.60316	0.863691	2.57848e-09	3.29577e-07		27	CDYL	Q9Y232	0.568057	7.71003	3.15157e-07	1.14209e-05
28	GARS	P41250	-0.709808	4.57487	2.65593e-09	3.29577e-07		28	AQP1	P29972	0.603499	4.29187	3.83643e-07	1.30918e-05
29	SERPINA3	P01011	-2.71736	7.31237	3.78201e-09	4.42496e-07		29	ALDH1A2	O94788	0.426973	6.70463	3.89502e-07	1.31819e-05
30	PPP2R2A	P63151	-0.524715	5.74416	5.98103e-09	6.80342e-07		30	NPTN	Q9Y639	0.413942	6.24084	5.40306e-07	1.77004e-05
31	MMP7	P09237	-1.14745	4.91106	6.79587e-09	7.52138e-07		31	BAG2	O95816	0.3861	6.97537	5.48128e-07	1.77689e-05
32	RPS3A	P61247	-0.532356	6.67459	7.29607e-09	7.66087e-07		32	GSN	P06396	0.482365	10.352	5.55966e-07	1.77866e-05
33	RPS24	P62847	-0.630294	5.5497	7.82948e-09	7.81994e-07		33	COL4A2	P08572	0.464696	9.28517	7.50609e-07	2.32087e-05
34	DDX21	Q9NR30	-1.09203	3.93995	8.31075e-09	7.98806e-07		34	IMMT	Q16891	0.428853	7.90939	7.63388e-07	2.33289e-05
35	STXBP2	Q15833	-1.6806	2.31683	8.38796e-09	7.98806e-07		35	EIF3H	O15372	1.27976	5.35665	9.1505e-07	2.69578e-05
36	HDLBP	Q00341	-0.514638	5.72101	9.70126e-09	9.02879e-07		36	HS1BP3	Q53T59	3.61206	0.246689	9.47015e-07	2.77002e-05
37	HNRNPAB	Q99729	-0.651948	6.33613	1.11298e-08	1.01281e-06		37	DYNC2H1	Q8NCM8	0.74834	7.68616	1.04428e-06	2.97059e-05
38	CAPRIN1	Q14444	-0.780421	4.61827	1.60725e-08	1.4308e-06		38	PRKAR1A	P10644	0.442092	5.41898	1.05186e-06	2.97059e-05
39	SH3BGRL3	Q9H299	-0.612545	6.21141	1.88249e-08	1.64017e-06		39	MCTS1	Q9ULC4	0.645985	6.05807	1.26307e-06	3.38134e-05
40	SLC2A1	P11166	-0.947228	4.56039	2.0582e-08	1.72007e-06		40	ITIH4	Q14624	1.23906	8.20952	1.33606e-06	3.55271e-05
41	FKBP5	Q13451	-0.732679	5.20019	3.22238e-08	2.56484e-06		41	AAMDC	Q9H7C9	0.586086	3.55192	1.35847e-06	3.56599e-05
42	RPS15A	P62244	-0.50673	8.47205	3.61985e-08	2.74506e-06		42	ESYT2	A0FGR8	0.452179	5.32051	1.41927e-06	3.67841e-05
43	HNRNPH1	P31943	-0.611273	8.04848	4.05917e-08	2.96827e-06		43	GFAP	P14136	1.33266	2.17622	1.44857e-06	3.70742e-05
44	S100A14	Q9HCY8	-1.31928	2.9829	4.31561e-08	3.10042e-06		44	EIF5B	O60841	0.577218	8.03882	1.5279e-06	3.8008e-05
45	PRMT5	O14744	-0.574525	5.02985	4.49111e-08	3.17088e-06		45	GPX4	P36969	0.309074	6.35772	1.52973e-06	3.8008e-05
46	NAMPT	P43490	-0.923501	7.10307	5.1091e-08	3.48214e-06		46	PGLS	O95336	0.384972	8.4402	1.53272e-06	3.8008e-05
47	RPS19	P39019	-1.03192	5.779	5.20782e-08	3.48214e-06		47	PPP6R2	O75170	0.905759	7.48378	1.6453e-06	3.98799e-05
48	SERPINB1	P30740	-0.847119	4.87845	5.35714e-08	3.48214e-06		48	M6PR	P20645	0.422172	5.50421	1.65742e-06	3.99243e-05
49	FSCN1	Q16658	-0.730538	4.62474	5.64481e-08	3.55623e-06		49	SMCHD1	A6NHR9	1.35065	3.44126	1.71791e-06	4.06637e-05
50	RPS29	P62273	-0.750155	4.41403	6.26228e-08	3.82747e-06		50	SDHA	P31040	0.23845	7.5736	1.79631e-06	4.17949e-05
51	CSE1L	P55060	-0.476409	5.69501	6.61427e-08	3.98315e-06		51	GPC1	P35052	1.10027	4.00995	1.81899e-06	4.20834e-05
52	FASN	P49327	-0.809356	8.98349	6.83466e-08	4.02788e-06		52	SNAP23	O00161	0.343076	6.01263	2.04036e-06	4.59081e-05
53	MUC1	P15941	-1.68966	2.07308	6.88526e-08	4.02788e-06		53	CHCHD3	Q9NX63	0.440514	4.40452	2.09158e-06	4.68035e-05
54	PSME3	P61289	-0.840493	3.94577	7.32518e-08	4.22487e-06		54	MTCH1	Q9NZJ7	0.443872	4.8457	2.13255e-06	4.72043e-05
55	RARRES1	P49788	-1.28018	3.39932	7.43365e-08	4.22789e-06		55	TRA2A	Q13595	0.409324	7.23947	2.16627e-06	4.7693e-05
56	TAOK3	Q9H2K8	-0.437153	5.30755	7.89636e-08	4.42953e-06		56	DDAH2	O95865	0.465652	6.83128	2.36269e-06	5.1739e-05
57	KLK10	O43240	-1.85785	3.55628	8.30306e-08	4.49195e-06		57	VAMP2	P63027	0.339705	6.97792	2.62124e-06	5.67936e-05
58	DDX39B	Q13838	-0.491008	8.3303	8.33196e-08	4.49195e-06		58	TPM2	P07951	0.420412	12.4213	2.65183e-06	5.71539e-05
59	RRBP1	Q9P2E9	-0.52415	5.30441	1.022e-07	5.29758e-06		59	THY1	P04216	0.57827	6.03033	3.03289e-06	6.36907e-05
60	EEF1G	P26641	-0.510079	8.73654	1.04211e-07	5.33428e-06		60	PRKG1	Q13976	1.11378	3.69763	3.05395e-06	6.38057e-05
61	CAPNS1	P04632	-0.968213	6.77463	1.08927e-07	5.38315e-06		61	CCDC12	Q8WUD4	0.728749	3.33592	3.25566e-06	6.69945e-05
62	FLII	Q13045	-0.528174	5.05207	1.09109e-07	5.38315e-06		62	DYNLL2	Q96FJ2	0.340225	6.05222	3.46612e-06	7.09688e-05
63	RPL7A	P62424	-0.65663	6.04471	1.27835e-07	6.23197e-06		63	NID1	P14543	0.559273	9.75946	3.64043e-06	7.37997e-05
64	DHCR7	Q9UBM7	-0.643257	4.38752	1.30256e-07	6.27526e-06		64	ATP2B4	P23634	0.452076	7.25465	3.68669e-06	7.43695e-05
65	RPLP0	P05388	-0.35988	8.35187	1.36363e-07	6.49311e-06		65	PACS1	Q6VY07	2.19195	2.457	3.82156e-06	7.63615e-05
66	RPS21	P63220	-0.579029	6.70884	1.45643e-07	6.77734e-06		66	CLU	P10909	0.646569	9.17733	3.92746e-06	7.76955e-05
67	SND1	Q7KZF4	-0.389535	7.14021	1.47498e-07	6.78656e-06		67	RTN2	O75298	0.658627	3.38689	4.08699e-06	7.89444e-05
68	SEC23B	Q15437	-0.776845	5.46498	1.49908e-07	6.8208e-06		68	ASNA1	O43681	0.266517	5.41062	4.43909e-06	8.37698e-05
69	RPS20	P60866	-0.398962	6.68192	1.64587e-07	7.24712e-06		69	ST13	P50502	0.354056	8.06796	4.70566e-06	8.79893e-05
70	RPL23A	P62750	-0.731404	6.61731	1.72554e-07	7.51713e-06		70	CAV1	Q03135	0.562723	8.59018	5.12418e-06	9.4948e-05
71	SF3A3	Q12874	-0.508952	6.24257	1.79256e-07	7.7269e-06		71	HSPB8	Q9UJY1	0.815546	5.36129	5.64787e-06	0.00010418
72	ACOT7	O00154	-0.651139	5.10119	1.83064e-07	7.80881e-06		72	SLC30A5	Q8TAD4	2.04767	3.23978	5.92167e-06	0.000107774
73	PABPC4	Q13310	-0.491274	5.19341	1.9297e-07	8.06338e-06		73	MGST2	Q99735	0.364286	5.92046	5.95476e-06	0.000107884
74	DDB1	Q16531	-0.469138	5.90445	2.15751e-07	8.835e-06		74	PTGIS	Q16647	0.524661	6.68181	6.13069e-06	0.00010963
75	PPP2CA	P67775	-0.496517	7.53438	2.30202e-07	9.33342e-06		75	SRI	P30626	0.284223	6.6903	6.25196e-06	0.00011083
76	RDX	P35241	-0.50639	9.11165	2.41626e-07	9.64341e-06		76	SPATA20	Q8TB22	1.31969	5.53479	6.55385e-06	0.000115185
77	HAT1	O14929	-0.832414	3.02466	2.44103e-07	9.64341e-06		77	IER3IP1	Q9Y5U9	0.337908	6.3543	6.61095e-06	0.000115235
78	EIF3C	Q99613;B5ME19	-0.364519	5.59576	2.44912e-07	9.64341e-06		78	AHCYL1	O43865	0.400613	5.91749	6.78279e-06	0.000117196
79	RPL6	Q02878	-0.541624	7.35829	2.52474e-07	9.77011e-06		79	BNIP1	Q12981	0.627483	2.89231	7.49046e-06	0.000127276
80	EIF4A1	P60842	-0.32477	9.40415	2.53329e-07	9.77011e-06		80	RAB3GAP1	Q15042	1.18846	3.05726	8.67524e-06	0.000145
81	THBS1	P07996	-0.627097	7.52321	2.55287e-07	9.77011e-06		81	KRAS	P01116	0.3718	5.29879	9.18748e-06	0.000152938
82	RPS14	P62263	-0.709541	5.72594	2.74359e-07	1.03815e-05		82	PTMS	P20962	0.482529	5.82008	9.22924e-06	0.000153011
83	SMU1	Q2TAY7	-0.488134	4.10705	2.76334e-07	1.03815e-05		83	PGRMC1	O00264	0.35168	8.49905	9.78813e-06	0.000159691
84	RPS6KA3	P51812	-0.422168	4.94365	3.05013e-07	1.12994e-05		84	SPR	P35270	0.32194	5.94697	1.01234e-05	0.000163854
85	NNMT	P40261	-1.41795	3.99129	3.06285e-07	1.12994e-05		85	SYN2	Q92777	0.648317	2.75426	1.04866e-05	0.000167744
86	EIF2S3	P41091	-0.462376	6.16753	3.12547e-07	1.14209e-05		86	FBN2	P35556	0.363805	11.1904	1.07566e-05	0.000171394
87	UBE2I	P63279	-0.493674	5.58881	3.22234e-07	1.1575e-05		87	RABGAP1	Q9Y3P9	0.478658	4.17025	1.39378e-05	0.000215378
88	RBBP7	Q16576	-0.619638	5.03934	3.36449e-07	1.18833e-05		88	TPM4	P67936	0.394888	8.00131	1.51118e-05	0.000227511
89	APRT	P07741	-0.472165	7.89588	3.36621e-07	1.18833e-05		89	RBP1	P09455	0.469773	3.64663	1.54979e-05	0.000232468
90	PXDN	Q92626	-0.856893	3.50422	3.39844e-07	1.18946e-05		90	SNX12	Q9UMY4	0.397563	5.16216	1.60988e-05	0.000237138
91	COPB1	P53618	-0.410764	7.473	3.43155e-07	1.19086e-05		91	CPNE6	O95741	0.810975	4.43394	1.69583e-05	0.000247133
92	RPL17	P18621	-0.516428	5.82618	3.72352e-07	1.28133e-05		92	CAPZA2	P47755	0.330496	7.70372	1.73161e-05	0.000251451
93	OSBPL9	Q96SU4	-0.360577	5.0638	4.02013e-07	1.34938e-05		93	ADGRA2	Q96PE1	0.434369	3.39576	1.79047e-05	0.00025908
94	PCYT1A	P49585	-0.511129	3.32745	5.15983e-07	1.71785e-05		94	UACA	Q9BZF9	0.790348	3.52955	1.86529e-05	0.000268013
95	RPS3	P23396	-0.439185	9.01409	5.32609e-07	1.7589e-05		95	TSPAN14	Q8NG11	1.04946	5.85132	1.97605e-05	0.000279576
96	LRRC47	Q8N1G4	-0.522329	4.52266	5.51076e-07	1.77689e-05		96	EMILIN1	Q9Y6C2	0.345209	9.92188	1.9799e-05	0.000279576
97	PRMT1	Q99873	-0.554486	6.09299	6.20865e-07	1.97089e-05		97	RCN2	Q14257	0.608291	5.17415	2.1338e-05	0.000297207
98	SSB	P05455	-0.553117	6.42681	6.6464e-07	2.09362e-05		98	SYNPO2	Q9UMS6	0.579333	5.79956	2.1626e-05	0.000300199
99	ATXN2L	Q8WWM7	-0.938487	3.45284	6.80077e-07	2.12589e-05		99	CRIP1	P50238	1.17023	4.25872	2.61947e-05	0.000357419
100	SERPINB5	P36952	-0.931992	4.93691	7.53787e-07	2.32087e-05		100	NID2	Q14112	0.470918	9.28102	2.62718e-05	0.000357419
101	CAD	P27708	-0.530554	4.72185	8.20536e-07	2.48896e-05		101	DAG1	Q14118	0.517189	3.99512	2.6567e-05	0.000359049
102	IARS	P41252	-0.350738	6.36183	8.54581e-07	2.57317e-05		102	DNPH1	O43598	0.498911	4.85056	2.7391e-05	0.000367758
103	PNP	P00491	-0.759464	5.76162	8.87046e-07	2.65143e-05		103	TMEM109	Q9BVC6	0.297242	8.98106	2.76331e-05	0.000369796
104	CTSD	P07339	-0.463227	9.84292	9.04697e-07	2.68459e-05		104	GNG2	P59768	0.783185	4.48581	3.09941e-05	0.000408105
105	RPL13	P26373	-0.667175	7.05973	1.0134e-06	2.94316e-05		105	TBCEL	Q5QJ74	0.427609	4.08297	3.48239e-05	0.000455603
106	BOLA2	Q9H3K6	-0.399919	5.63626	1.03063e-06	2.97059e-05		106	C4BPA	P04003	0.56143	5.45666	4.28825e-05	0.000546031
107	FBL	P22087	-0.655734	6.28464	1.04996e-06	2.97059e-05		107	ALDH1B1	P30837	0.497131	7.68654	4.29358e-05	0.000546031
108	DYNC1LI1	Q9Y6G9	-0.433024	4.67421	1.1233e-06	3.15063e-05		108	SEPT2	Q15019	0.287445	8.08015	4.34775e-05	0.000548784
109	SRP68	Q9UHB9	-0.323574	4.94395	1.14854e-06	3.19951e-05		109	CD47	Q08722	0.271788	7.62068	4.35543e-05	0.000548784
110	HMGA1	P17096	-1.29495	1.69655	1.15923e-06	3.20746e-05		110	RAP1A	P62834	0.367616	6.22425	4.77252e-05	0.000590437
111	CLIC1	O00299	-0.395052	8.88603	1.20201e-06	3.30352e-05		111	SVIL	O95425	0.561553	5.84431	4.83762e-05	0.000595105
112	LAMTOR1	Q6IAA8	-0.42461	5.36242	1.22784e-06	3.35201e-05		112	CDKN1B	P46527	2.43822	4.85305	4.83932e-05	0.000595105
113	PLS1	Q14651	-0.848907	2.73015	1.245e-06	3.37635e-05		113	EGFR	P00533	1.04338	4.7276	4.92728e-05	0.000604108
114	PSMA1	P25786	-0.458869	5.32286	1.26336e-06	3.38134e-05		114	GOLGA4	Q13439	1.24484	4.57715	5.42075e-05	0.000662626
115	RPL3	P39023	-0.504634	5.83168	1.35757e-06	3.56599e-05		115	MAP1LC3B	Q9GZQ8;A6NCE7	0.597477	3.39234	5.72023e-05	0.000689212
116	RPS7	P62081	-0.556133	8.20089	1.41199e-06	3.67841e-05		116	DCTN1	Q14203	0.379242	4.51836	5.72239e-05	0.000689212
117	PTMA	P06454	-0.606691	9.23071	1.44254e-06	3.70742e-05		117	LHPP	Q9H008	0.707773	3.52323	5.83338e-05	0.00069847
118	OSBP	P22059	-0.561661	4.37919	1.51038e-06	3.8008e-05		118	ARL6IP1	Q15041	0.402018	3.08404	6.03597e-05	0.000711141
119	DHX15	O43143	-0.349562	6.45601	1.52225e-06	3.8008e-05		119	AKR1B1	P15121	0.383712	4.11244	6.09123e-05	0.000713956
120	GET4	Q7L5D6	-0.402895	4.50368	1.54074e-06	3.8008e-05		120	MAP2K1	Q02750	3.09398	3.33037	6.10219e-05	0.000713956
121	RPL28	P46779	-0.407412	8.63068	1.60383e-06	3.93275e-05		121	SDR39U1	Q9NRG7	0.441753	3.65708	6.1443e-05	0.000716835
122	RPL13A	P40429	-0.514587	7.6673	1.64584e-06	3.98799e-05		122	PXMP4	Q9Y6I8	1.70444	-0.163919	6.55529e-05	0.000748032
123	ACADVL	P49748	-0.417275	7.57122	1.66756e-06	3.99336e-05		123	P4HA2	O15460	0.910726	3.95015	6.62501e-05	0.000752873
124	EEF1D	P29692	-0.534949	7.6146	1.68032e-06	4.00053e-05		124	LAMB3	Q13751	2.31009	5.35345	6.63705e-05	0.000752873
125	CANX	P27824	-0.429297	10.154	1.783e-06	4.17789e-05		125	DDX19A	Q9NUU7	0.34826	4.28167	6.90505e-05	0.000774689
126	CPSF3	Q9UKF6	-0.460667	4.81846	1.78542e-06	4.17789e-05		126	PSMC2	P35998	0.234853	6.02288	7.18208e-05	0.000799648
127	EIF5	P55010	-0.449807	5.33212	1.93625e-06	4.45445e-05		127	GNA11	P29992	0.318571	8.02376	7.36341e-05	0.000812753
128	RPS11	P62280	-0.471994	6.95451	1.96971e-06	4.4627e-05		128	GOLGA3	Q08378	0.666227	4.27452	7.42031e-05	0.000816832
129	EBNA1BP2	Q99848	-0.995253	2.8752	1.97088e-06	4.4627e-05		129	BST2	Q10589	0.453366	4.08689	7.61587e-05	0.000836112
130	OSBPL8	Q9BZF1	-0.463259	3.90326	1.97253e-06	4.4627e-05		130	AEBP1	Q8IUX7	0.480607	5.98883	7.70017e-05	0.000841348
131	APEH	P13798	-0.339355	6.53367	2.12978e-06	4.72043e-05		131	POTEF	A5A3E0	0.375686	10.3188	7.82805e-05	0.00085255
132	SLC31A1	O15431	-0.723264	9.5526	2.38273e-06	5.19004e-05		132	MRPL49	Q13405	0.547164	4.28961	8.55856e-05	0.000903281
133	CASC4	Q6P4E1	-0.930358	2.7363	2.91076e-06	6.22169e-05		133	PLIN4	Q96Q06	0.626197	3.65052	9.00082e-05	0.000945086
134	VPS18	Q9P253	-0.370514	4.14138	2.93423e-06	6.22169e-05		134	ITIH2	P19823	0.678574	7.58218	9.15632e-05	0.000956508
135	RPS2	P15880	-0.357918	7.61491	2.94185e-06	6.22169e-05		135	LGALS3	P17931	0.290014	7.96296	9.45289e-05	0.000984976
136	ITGA2	P17301	-0.561305	4.88454	2.94752e-06	6.22169e-05		136	TRIP6	Q15654	0.349709	4.01219	9.75295e-05	0.001006
137	C1ORF116	Q9BW04	-0.824674	2.90884	3.08896e-06	6.42097e-05		137	PML	P29590	0.306119	5.50402	9.92487e-05	0.00102116
138	PAICS	P22234	-0.437726	6.62179	3.17459e-06	6.56562e-05		138	CYB5R1	Q9UHQ9	0.275212	6.15566	0.000100438	0.00102333
139	UMPS	P11172	-0.56843	3.55272	3.50798e-06	7.14686e-05		139	RBM14	Q96PK6	0.324062	6.38033	0.000100459	0.00102333
140	TFRC	P02786	-0.773579	4.16955	3.82274e-06	7.63615e-05		140	SEC11A	P67812	0.475616	4.75561	0.000100919	0.00102547
141	PA2G4	Q9UQ80	-0.36432	7.70405	3.84419e-06	7.64172e-05		141	ANO6	Q4KMQ2	0.388446	3.68852	0.000107772	0.00108168
142	PCNA	P12004	-0.519948	5.17838	3.95958e-06	7.78779e-05		142	JAGN1	Q8N5M9	0.299736	4.72883	0.00011369	0.00113276
143	PAK2	Q13177	-0.371679	5.18447	3.97472e-06	7.78779e-05		143	RYR2	Q92736	0.786293	7.20497	0.000117802	0.00116521
144	PABPC1	P11940	-0.362815	6.62753	4.04576e-06	7.88923e-05		144	CFH	P08603	0.547157	8.87394	0.000122519	0.00120605
145	MSMO1	Q15800	-0.844714	3.23257	4.08153e-06	7.89444e-05		145	NME3	Q13232	0.527853	4.51712	0.00012454	0.00122008
146	S100P	P25815	-1.34812	4.78394	4.35917e-06	8.36008e-05		146	CDIPT	O14735	0.264323	7.54315	0.000126223	0.00123362
147	TMSB10	P63313	-0.807413	5.94073	4.38446e-06	8.36008e-05		147	DNAJB9	Q9UBS3	0.832533	3.68944	0.000129818	0.00125972
148	EEF1B2	P24534	-0.411547	7.38967	4.39504e-06	8.36008e-05		148	KCNMA1	Q12791	0.616529	3.07623	0.000139419	0.00134019
149	ABCE1	P61221	-0.500627	3.55543	4.40971e-06	8.36008e-05		149	CAPN13	Q6MZZ7	0.983905	3.49181	0.000145634	0.00139291
150	BCCIP	Q9P287	-0.723288	3.82991	4.51795e-06	8.4867e-05		150	NDUFB8	O95169	0.21362	6.67646	0.000148454	0.00141377
151	PLAT	P00750	-0.84994	3.66246	4.98406e-06	9.27715e-05		151	EMC2	Q15006	0.458698	3.14043	0.000156742	0.00148578
152	KIAA0196	Q12768	-0.413319	4.22761	5.81259e-06	0.000106738		152	GATM	P50440	0.483341	4.58595	0.000158349	0.00149755
153	COMMD9	Q9P000	-0.487879	4.18282	5.87236e-06	0.000107354		153	RAD23A	P54725	0.537521	4.11446	0.000161955	0.00152111
154	LARS	Q9P2J5	-0.383413	5.03859	6.00401e-06	0.000107884		154	LYPLAL1	Q5VWZ2	0.620687	5.43229	0.000163433	0.00152798
155	LLGL2	Q6P1M3	-0.747543	3.14039	6.00674e-06	0.000107884		155	DNAJA2	O60884	0.640053	3.1922	0.000179696	0.00164253
156	GART	P22102	-0.382993	5.1719	6.19134e-06	0.000110233		156	GNAQ	P50148	0.246377	6.88872	0.000184177	0.00167229
157	FAM96B	Q9Y3D0	-0.386408	4.00067	6.53151e-06	0.000115185		157	CKAP4	Q07065	0.22765	7.95025	0.000188129	0.00170439
158	TARSL2	A2RTX5	-0.517194	5.20026	6.61297e-06	0.000115235		158	TPPP3	Q9BW30	0.577233	5.07581	0.000202633	0.00181175
159	UPF1	Q92900	-0.341212	6.02196	6.69035e-06	0.000116089		159	DNAJA1	P31689	0.235896	6.03021	0.000204652	0.00182545
160	KRT17	Q04695	-1.06083	6.93118	6.8366e-06	0.000117201		160	PRKAG1	P54619	0.332056	4.64705	0.000207332	0.00183771
161	HDAC1	Q13547	-0.313362	6.70135	6.84031e-06	0.000117201		161	MTDH	Q86UE4	0.339057	5.53087	0.000213449	0.00188378
162	WDR77	Q9BQA1	-0.347524	5.10451	7.12436e-06	0.000121559		162	MYO1E	Q12965	1.10722	4.41658	0.000217484	0.00191115
163	RPL36	Q9Y3U8	-1.30516	4.35232	7.62738e-06	0.000128835		163	CNOT7	Q9UIV1	2.52556	7.80601	0.000220113	0.00192377
164	CYFIP1	Q7L576	-0.374852	6.15947	7.64514e-06	0.000128835		164	HARS	P12081	0.339792	6.22395	0.000220799	0.00192377
165	LACTB2	Q53H82	-0.954156	3.66331	8.48483e-06	0.000142399		165	RGN	Q15493	0.643875	3.34721	0.000227738	0.00196334
166	OGFR	Q9NZT2	-1.80484	6.28399	9.50847e-06	0.000157005		166	SHPK	Q9UHJ6	1.32618	7.85962	0.000229568	0.00197496
167	PPP4C	P60510	-0.819239	2.90408	9.55614e-06	0.000157158		167	CALML3	P27482	0.479882	7.42933	0.000234972	0.00200461
168	STAT2	P52630	-1.02331	4.32164	9.74034e-06	0.000159547		168	SPG7	Q9UQ90	2.47513	2.07357	0.000236909	0.00201693
169	DDX18	Q9NVP1	-0.668414	3.57856	1.00314e-05	0.00016301		169	PPP4R2	Q9NY27	1.21051	3.55028	0.000238488	0.00202616
170	RPLP1	P05386	-0.441417	9.50824	1.03292e-05	0.000166528		170	MRPL2	Q5T653	0.760714	2.46115	0.000244887	0.0020634
171	FDPS	P14324	-0.490948	5.62538	1.03713e-05	0.000166551		171	FN1	P02751	0.55045	8.20211	0.000248099	0.00208617
172	COX6C	P09669	-0.488094	6.10805	1.12286e-05	0.000178221		172	PAFAH1B1	P43034	0.275518	5.92875	0.000250894	0.00210535
173	SQSTM1	Q13501	-0.599234	3.78825	1.13133e-05	0.000178873		173	RRAS	P10301	0.334896	8.61901	0.000252201	0.00210926
174	UBE2L3	P68036	-0.823597	6.72768	1.15633e-05	0.000182122		174	RABGGTA	Q92696	1.21035	3.77393	0.0002548	0.00212506
175	G3BP1	Q13283	-0.517662	5.28912	1.21546e-05	0.000190702		175	COMT	P21964	0.262591	7.25087	0.000257911	0.00214455
176	AHCY	P23526	-0.426309	8.16412	1.22092e-05	0.000190828		176	FAM129A	Q9BZQ8	0.284958	6.97058	0.000258708	0.00214455
177	KRT16	P08779	-1.31127	2.51347	1.22894e-05	0.000191351		177	RBM26	Q5T8P6	0.977865	2.82472	0.000262231	0.00216107
178	SLPI	P03973	-1.2446	10.477	1.38213e-05	0.000214387		178	HSP90AA1	P07900	0.318029	8.87052	0.000266416	0.00218632
179	IMPDH2	P12268	-0.413431	7.385	1.40034e-05	0.000215578		179	LEMD2	Q8NC56	0.497277	3.38137	0.000281021	0.00229239
180	NARS	O43776	-0.269899	6.84613	1.4222e-05	0.000218124		180	CRYM	Q14894	0.540219	4.65021	0.000297562	0.00242249
181	ABCF1	Q8NE71	-0.39305	4.58509	1.45316e-05	0.000222041		181	NDUFA13	Q9P0J0	0.262026	6.19603	0.000303232	0.00246376
182	PARP4	Q9UKK3	-0.457516	3.5882	1.46267e-05	0.000222662		182	COL1A2	P08123	0.58078	11.6519	0.000304414	0.00246846
183	PKM	P14618	-0.400813	10.9876	1.47882e-05	0.000224288		183	ATP1B3	P54709	0.233293	7.76624	0.00032932	0.00265466
184	ACLY	P53396	-0.398087	7.24431	1.50948e-05	0.000227511		184	FBLN5	Q9UBX5	0.72311	7.75771	0.000331346	0.00266574
185	APPL1	Q9UKG1	-0.386343	4.18392	1.57537e-05	0.000235443		185	ACTG2	P63267	0.51221	6.76514	0.000338213	0.00271034
186	AP1M2	Q9Y6Q5	-0.358659	5.38886	1.58371e-05	0.000235829		186	MRC2	Q9UBG0	0.391081	4.7033	0.000357615	0.00284096
187	PTRH2	Q9Y3E5	-1.00799	4.36511	1.59664e-05	0.000236893		187	NOL11	Q9H8H0	0.852389	5.09587	0.000357981	0.00284096
188	GLRX	P35754	-0.524717	4.91065	1.60273e-05	0.000236938		188	ERGIC2	Q96RQ1	0.682013	4.35015	0.000360447	0.00284399
189	TUBB8	Q3ZCM7	-0.285622	8.47835	1.67139e-05	0.000245318		189	BCS1L	Q9Y276	0.736953	4.30771	0.000361895	0.00284992
190	PC	P11498	-0.537667	4.55048	1.6911e-05	0.000247133		190	CNP	P09543	0.318566	5.40187	0.000364726	0.0028667
191	PPP6C	O00743	-0.443499	4.07319	1.81603e-05	0.000261854		191	CHP1	Q99653	0.310677	5.42715	0.000374305	0.00293636
192	S100A10	P60903	-0.400192	8.51134	1.89887e-05	0.000271884		192	KIAA1324	Q6UXG2	0.521361	4.89033	0.000397583	0.00308938
193	SF3B1	O75533	-0.414446	6.23242	1.91455e-05	0.000273174		193	PPP1R12C	Q9BZL4	0.538251	2.89536	0.000404898	0.00313433
194	RPS12	P25398	-0.352298	7.87375	1.92474e-05	0.000273674		194	HSPB7	Q9UBY9	0.570143	3.88476	0.000423377	0.00325889
195	RPS10	P46783	-1.16269	5.6448	2.03768e-05	0.000286746		195	ANKIB1	Q9P2G1	0.846759	2.97635	0.000426095	0.00327365
196	GMPS	P49915	-0.470967	5.40606	2.05936e-05	0.000287846		196	WDFY1	Q8IWB7	0.626643	4.18152	0.000431783	0.00330495
197	PGK1	P00558	-0.497256	9.12672	2.05956e-05	0.000287846		197	FXR2	P51116	0.301272	3.58901	0.000436651	0.00332977
198	XRCC6	P12956	-0.269514	7.63682	2.41418e-05	0.000333989		198	NNT	Q13423	0.281859	6.90979	0.000444328	0.00337574
199	TUBA4A	P68366	-0.372513	10.8642	2.45481e-05	0.000338466		199	SF3B2	Q13435	0.315306	4.42882	0.000450527	0.00339762
200	MTHFD1	P11586	-0.291711	6.2794	2.47121e-05	0.000339584		200	SUN2	Q9UH99	0.230843	5.63362	0.000461279	0.00345327
201	U2AF2	P26368	-0.337167	6.80073	2.55668e-05	0.000350154		201	ANXA8	P13928	1.37888	5.13071	0.000462569	0.00345661
202	EIF3B	P55884	-0.384565	5.64761	2.65414e-05	0.000359049		202	NEXN	Q0ZGT2	0.585712	4.16736	0.000474925	0.00352322
203	ATP6V1C1	P21283	-0.650695	4.53107	2.73601e-05	0.000367758		203	SHMT1	P34896	0.58741	3.1428	0.000485111	0.00357289
204	XPOT	O43592	-0.422179	4.6531	2.93616e-05	0.000391647		204	CD97	P48960	0.412119	4.27608	0.00049947	0.00365238
205	PRPSAP2	O60256	-0.49349	4.09607	2.99709e-05	0.000398477		205	TSPAN6	O43657	0.982119	3.68644	0.000501708	0.0036622
206	SEC23A	Q15436	-0.240819	7.25651	3.01844e-05	0.000400017		206	PREP	P48147	0.266145	4.93007	0.000515545	0.0037565
207	DDX3X	O00571	-0.328394	8.79181	3.05966e-05	0.000404172		207	LAMA4	Q16363	0.402403	8.50086	0.000529185	0.0038407
208	HIST1H2AC	Q93077;P04908;Q7L7L0	-0.551894	14.1756	3.25763e-05	0.000427564		208	DNAH5	Q8TE73	0.746814	3.03543	0.000529914	0.0038407
209	UBE2D3	P61077;P62837	-0.325364	6.31143	3.5523e-05	0.000462879		209	VPS35	Q96QK1	0.255562	7.08618	0.000544836	0.00394188
210	GRPEL1	Q9HAV7	-0.454618	5.59515	3.56061e-05	0.000462879		210	PLEC	Q15149	0.25678	8.59929	0.000547134	0.00394971
211	NIP7	Q9Y221	-2.89473	6.28796	3.5958e-05	0.000465522		211	MTX1	Q13505	0.307246	5.24841	0.000548813	0.00394971
212	EIF3I	Q13347	-0.318807	5.9384	3.60368e-05	0.000465522		212	ATP6V1D	Q9Y5K8	0.531818	2.1338	0.000573683	0.00409274
213	TRIM28	Q13263	-0.396283	6.56754	3.71645e-05	0.000478581		213	COL28A1	Q2UY09	0.725926	3.8567	0.000581232	0.00413938
214	USP14	P54578	-0.316454	5.8703	3.97066e-05	0.000509713		214	HSPA12A	O43301	0.458246	4.71478	0.000586374	0.00416153
215	AKAP1	Q92667	-0.611116	1.10631	4.03888e-05	0.000516851		215	GEMIN5	Q8TEQ6	0.920095	1.1754	0.000595967	0.00422229
216	RPS4X	P62701	-0.393889	8.18548	4.3435e-05	0.000548784		216	GNAO1	P09471	0.487901	6.0083	0.000602175	0.0042589
217	PDCD6IP	Q8WUM4	-0.221589	7.64589	4.40245e-05	0.000553008		217	PDHX	O00330	0.330885	5.13538	0.000605194	0.00427288
218	PRDX2	P32119	-0.37512	9.61506	4.51625e-05	0.000565567		218	CGNL1	Q0VF96	0.642589	3.70643	0.000617419	0.00434421
219	DDX42	Q86XP3	-0.503158	4.2062	4.5494e-05	0.000567981		219	SARM1	Q6SZW1	0.456829	2.53011	0.00061902	0.00434656
220	LYPLA2	O95372	-0.366483	5.82642	4.66233e-05	0.000580312		220	PCYOX1	Q9UHG3	0.182344	8.76909	0.000619876	0.00434656
221	NUP98	P52948	-0.461827	4.52322	4.72529e-05	0.000586365		221	PPIF	P30405	0.310057	4.70571	0.000622502	0.00435751
222	EIF3J	O75822	-0.569547	3.61094	5.59246e-05	0.000681581		222	DPYSL3	Q14195	0.408617	9.66802	0.000656108	0.00454613
223	YBX1	P67809	-0.664338	4.05174	5.63425e-05	0.000684637		223	ABCB6	Q9NP58	0.421686	4.42174	0.000663883	0.00458448
224	RPS5	P46782	-0.336292	7.97832	5.66141e-05	0.000685902		224	FRAS1	Q86XX4	0.977736	3.52376	0.000665692	0.00458924
225	ESRP1	Q6NXG1	-0.365547	6.9444	5.81322e-05	0.000698097		225	EMC3	Q9P0I2	1.25341	3.02324	0.000668118	0.00459823
226	LIMA1	Q9UHB6	-0.708559	4.18919	5.87535e-05	0.000698867		226	C14ORF2	P56378	0.309056	5.13098	0.000682831	0.00468374
227	HSPB11	Q9Y547	-2.37072	4.7618	5.88694e-05	0.000698867		227	NDUFB3	O43676	0.357774	4.64281	0.000711708	0.00484932
228	RPL39P5	Q59GN2;P62891	-1.02666	8.41469	5.88789e-05	0.000698867		228	SIGMAR1	Q99720	0.347003	4.0698	0.000717997	0.00488405
229	RRP12	Q5JTH9	-0.645641	3.86421	5.93436e-05	0.000702347		229	DTNA	Q9Y4J8	0.511861	4.01577	0.000720021	0.0048897
230	EPS8L2	Q9H6S3	-0.391264	3.89289	6.04339e-05	0.000711141		230	FKBP2	P26885	0.252921	7.81059	0.000733972	0.00495976
231	COPB2	P35606	-0.233135	6.82408	6.22569e-05	0.000722215		231	PCP4	P48539	0.765732	6.39289	0.0007427	0.00501047
232	PRPF6	O94906	-0.353299	4.74096	6.24578e-05	0.000722499		232	PTRF	Q6NZI2	0.439609	8.69793	0.000762834	0.00512141
233	TBC1D13	Q9NVG8	-0.666241	6.4466	6.28407e-05	0.000724881		233	FAM83H	Q6ZRV2	1.82932	4.71308	0.000763983	0.00512141
234	TYMP	P19971	-0.544094	3.91874	6.47604e-05	0.000744927		234	MBLAC2	Q68D91	0.349524	3.88707	0.000765235	0.00512141
235	KRT6A	P02538	-0.494368	10.415	6.53248e-05	0.000748032		235	POLR1C	O15160	0.354532	8.48272	0.000795769	0.00528148
236	ARPC1B	O15143	-0.312004	5.80778	6.55784e-05	0.000748032		236	PMM2	O15305	0.664384	3.13761	0.000839906	0.00554744
237	MROH1	Q8NDA8	-0.753629	2.54905	6.74679e-05	0.000761535		237	RTN4IP1	Q8WWV3	0.613494	4.54334	0.000846664	0.00556515
238	RPS18	P62269	-0.505714	7.28592	6.75061e-05	0.000761535		238	ARPIN	Q7Z6K5	1.11348	9.31024	0.000853055	0.00559817
239	SERBP1	Q8NC51	-0.739266	3.42596	6.82699e-05	0.000768037		239	DDX20	Q9UHI6	1.09708	1.68503	0.000855511	0.00560531
240	YARS	P54577	-0.294161	5.41625	7.14063e-05	0.000798932		240	ALDH1L2	Q3SY69	0.747851	2.11929	0.000870817	0.00568739
241	TNKS1BP1	Q9C0C2	-0.398666	4.14447	7.20127e-05	0.000799648		241	COL5A2	P05997	0.36692	7.1954	0.00087693	0.0057182
242	NUDC	Q9Y266	-0.525542	4.54586	7.20562e-05	0.000799648		242	NCAM1	P13591	0.587727	4.39355	0.00089011	0.00575829
243	MTX2	O75431	-0.721047	4.56186	7.34754e-05	0.000812753		243	SETD7	Q8WTS6	1.07209	1.97827	0.00090406	0.00583931
244	BZW1	Q7L1Q6	-0.371796	5.77336	7.70465e-05	0.000841348		244	ATP7A	Q04656	1.61684	7.93097	0.000923476	0.00592946
245	TUBB4B	P68371	-0.341734	12.6383	7.85263e-05	0.000852958		245	GID8	Q9NWU2	0.738908	3.32083	0.000923808	0.00592946
246	SNX6	Q9UNH7	-0.331022	4.14318	7.87463e-05	0.000853085		246	NOMO2	Q5JPE7;P69849	0.231152	5.26121	0.000935001	0.00599191
247	NCL	P19338	-0.431092	7.53269	7.96449e-05	0.000860543		247	ACOT13	Q9NPJ3	0.363716	4.19217	0.000957768	0.00609963
248	ETF1	P62495	-0.307551	6.37235	8.09825e-05	0.000872105		248	MYZAP	P0CAP1	0.456266	5.69304	0.0009704	0.00617048
249	PRKRA	O75569	-0.248997	4.69395	8.11409e-05	0.000872105		249	PTPMT1	Q8WUK0	2.43983	7.78658	0.00098117	0.00621957
250	PAPSS1	O43252	-0.651072	4.16012	8.16778e-05	0.00087518		250	STK4	Q13043	0.520502	4.43011	0.00100789	0.00636929
251	KIF2A	O00139	-0.544426	2.99975	8.18545e-05	0.00087518		251	TPM1	P09493	0.289926	12.0065	0.00101158	0.00637293
252	ASNS	P08243	-1.09086	3.00209	8.25107e-05	0.000879899		252	USE1	Q9NZ43	1.26401	4.88931	0.00104481	0.0065221
253	CSNK1A1	P48729	-0.473257	4.37768	8.29406e-05	0.000882186		253	RCN1	Q15293	0.337231	8.1426	0.00104862	0.00653594
254	MPZL1	O95297	-0.867083	0.977822	8.32073e-05	0.00088273		254	GLUL	P15104	0.408747	3.9617	0.00108162	0.00668059
255	MARS	P56192	-0.273421	6.29687	8.45035e-05	0.000894165		255	NAGK	Q9UJ70	0.24317	6.32274	0.00109302	0.00673067
256	CUL2	Q13617	-0.544666	1.54366	8.9996e-05	0.000945086		256	CAMK2D	Q13557	0.321842	6.76059	0.00110205	0.00677614
257	RPS6KA1	Q15418	-0.626909	3.28206	9.08091e-05	0.000951057		257	PRNP	P04156	0.655332	10.6257	0.00111127	0.00682254
258	RPLP2	P05387	-0.342181	9.3046	9.51458e-05	0.000988888		258	ARMC10	Q8N2F6	0.306309	4.49033	0.00111522	0.00683658
259	SRSF3	P84103	-0.29032	8.50381	9.59003e-05	0.000994207		259	COMP	P49747	0.954505	2.80734	0.00111936	0.00684259
260	KRT79	Q5XKE5	-0.675638	15.7681	9.71109e-05	0.00100422		260	LIN7C	Q9NUP9	0.300427	4.20612	0.00113124	0.00686943
261	DSG2	Q14126	-0.340573	5.27064	9.98069e-05	0.00102333		261	SRC	P12931	0.399725	4.06054	0.00113924	0.00690117
262	PSMD11	O00231	-0.253734	6.58076	0.000100112	0.00102333		262	FECH	P22830	0.329378	6.90756	0.0011419	0.00690704
263	MTA2	O94776	-0.400895	4.71141	0.000101735	0.0010312		263	DYNLT3	P51808	0.72209	4.62173	0.00122314	0.00734603
264	MVK	Q03426	-0.627904	2.78309	0.000106477	0.0010766		264	TRADD	Q15628	0.446179	9.75971	0.0012433	0.00742959
265	RPL5	P46777	-0.586288	5.14632	0.000107529	0.00108168		265	ITIH3	Q06033	1.33536	2.90719	0.00124493	0.00742959
266	UGDH	O60701	-0.406285	6.95152	0.000107745	0.00108168		266	ITGB1	P05556	0.229986	10.4121	0.00126373	0.00752179
267	IPO5	O00410	-0.374173	4.73784	0.000108859	0.00108955		267	MFF	Q9GZY8	1.3857	1.52655	0.00127606	0.00757312
268	CARHSP1	Q9Y2V2	-0.521368	4.74356	0.000109088	0.00108955		268	FAM114A2	Q9NRY5	0.488369	1.93652	0.00128987	0.00763297
269	TJP2	Q9UDY2	-0.596691	3.99354	0.000115523	0.00114822		269	PRKACB	P22694	0.244821	5.86309	0.00134235	0.00793207
270	B4GALT1	P15291	-0.525188	4.05376	0.000116638	0.00115649		270	PPP3CA	Q08209	0.172288	6.24149	0.00134834	0.00795596
271	PUF60	Q9UHX1	-0.355266	5.06292	0.000118633	0.0011706		271	PAWR	Q96IZ0	0.54422	3.04323	0.00135174	0.00796457
272	RAP1GDS1	P52306	-0.354027	3.25607	0.000124176	0.00121942		272	FOLR2	P14207	0.405717	4.08027	0.00139704	0.00815246
273	PSIP1	O75475	-0.378108	4.38246	0.000127927	0.00124729		273	RHOB	P62745	0.398322	2.26817	0.00139956	0.00815246
274	GYS1	P13807	-0.40944	3.11561	0.000128887	0.00125366		274	GIGYF2	Q6Y7W6	2.14144	3.47442	0.00141103	0.0082076
275	TPR	P12270	-0.221868	5.64824	0.000130257	0.001261		275	CCS	O14618	0.257956	4.48646	0.00143062	0.00828629
276	CAPN2	P17655	-0.371377	7.03556	0.00013459	0.00129988		276	HCFC2	Q9Y5Z7	0.722353	4.85155	0.00144251	0.00834112
277	RPS28	P62857	-0.532233	6.95376	0.000137426	0.00132414		277	KLC2	Q9H0B6	0.468113	3.77172	0.00144416	0.00834112
278	RPL26L1	Q9UNX3;P61254	-0.621761	5.57814	0.000145553	0.00139291		278	SLC45A3	Q96JT2	0.487641	4.76418	0.00149236	0.00858316
279	CDC37	Q16543	-0.65981	5.05442	0.000145924	0.00139291		279	PLXNB2	O15031	0.314643	4.70796	0.00150828	0.00866256
280	PSMA4	P25789	-0.302568	5.96372	0.000153967	0.00146287		280	STRIP1	Q5VSL9	0.70435	3.47299	0.00151371	0.00868157
281	DARS	P14868	-0.245634	7.33468	0.000159535	0.00150529		281	HMGB2	P26583	0.633177	0.834449	0.0015198	0.0087043
282	SNRPF	P62306	-0.632816	4.22768	0.000161013	0.00151575		282	GPX1	P07203	0.145814	7.2493	0.00152209	0.00870524
283	ACO1	P21399	-0.440843	5.53412	0.000162654	0.00152418		283	PFKL	P17858	0.267196	5.86828	0.00154357	0.00880299
284	NAA15	Q9BXJ9	-0.354196	3.59444	0.00016677	0.00155563		284	CDC5L	Q99459	1.31727	3.39135	0.00154476	0.00880299
285	TP53I3	Q53FA7	-0.44488	3.39988	0.000168191	0.00156532		285	NUP62	P37198	0.309584	4.40731	0.00154563	0.00880299
286	PSMA2	P25787	-0.587061	6.09533	0.00016934	0.00157245		286	MOXD1	Q6UVY6	0.460867	4.90702	0.00155223	0.00882834
287	SKIV2L2	P42285	-0.708428	3.94502	0.000171464	0.00158846		287	TRAPPC5	Q8IUR0	0.344139	2.67892	0.00158569	0.00898119
288	GTPBP1	O00178	-0.640198	3.39045	0.000171841	0.00158846		288	NEBL	O76041	0.655791	4.9997	0.00159375	0.00898954
289	EEF1A1	P68104	-0.33823	11.4702	0.000172467	0.00159066		289	SPTBN1	Q01082	0.95097	8.09882	0.00160919	0.00903929
290	OXSR1	O95747	-0.405233	4.98135	0.000172996	0.00159195		290	CRELD1	Q96HD1	0.27126	4.60761	0.00166088	0.00926609
291	ABCF2	Q9UG63	-0.509417	4.72673	0.000174999	0.00160678		291	HSPH1	Q92598	0.380596	5.17055	0.00167172	0.00930121
292	CSK	P41240	-0.358128	5.67148	0.000175675	0.00160937		292	PTPRC	P08575	0.477896	4.06472	0.00168136	0.00932948
293	YTHDF3	Q7Z739	-0.604941	2.85181	0.000181138	0.00165203		293	ALDH2	P05091	0.258788	8.84949	0.00173007	0.0095868
294	EIF2S1	P05198	-0.278605	6.3279	0.000182585	0.00166153		294	DIABLO	Q9NR28	0.212385	6.53617	0.00174093	0.00963215
295	RPL18A	Q02543	-0.364753	7.24091	0.000191304	0.00172912		295	CBR4	Q8N4T8	0.456877	4.45158	0.00174296	0.00963215
296	STAT1	P42224	-0.260525	6.29327	0.000191702	0.00172912		296	PSPH	P78330	1.30929	3.03262	0.00175477	0.00968432
297	PPA1	Q15181	-0.216393	7.54716	0.000193371	0.00174034		297	PKN2	Q16513	0.706365	2.76359	0.00177262	0.00976972
298	SNRNP70	P08621	-0.603882	5.80578	0.000196201	0.00176042		298	SELT	P62341	0.290459	3.24347	0.00179507	0.00988014
299	RPL10A	P62906	-0.547462	5.45425	0.000196462	0.00176042		299	VCAN	P13611	0.6427	6.94952	0.00180806	0.00993825
300	HSPA9	P38646	-0.286637	9.7882	0.000205057	0.00182545		300	PDPR	Q8NCN5	0.228855	4.63667	0.00182894	0.0100261
301	PAFAH2	Q99487	-0.88731	1.43105	0.000205588	0.00182621		301	GRHPR	Q9UBQ7	0.182804	6.65267	0.00185397	0.0101471
302	RTCB	Q9Y3I0	-0.218511	6.63285	0.000209632	0.00185409		302	ANO10	Q9NW15	0.310637	3.99168	0.00193675	0.0105186
303	PRKCD	Q05655	-0.339555	4.37256	0.000215268	0.00189575		303	LMOD1	P29536	0.354971	8.55783	0.00197634	0.010691
304	AK2	P54819	-0.357677	7.58146	0.000218684	0.00191758		304	NDUFB11	Q9NX14	0.264133	6.08019	0.00199117	0.010757
305	HNRNPA1	P09651	-0.367491	9.76823	0.000220462	0.00192377		305	MKI67	P46013	1.50203	1.90079	0.00199654	0.0107718
306	PSMC3	P17980	-0.409096	6.26126	0.000223837	0.0019461		306	RMDN1	Q96DB5	0.277261	3.78995	0.00206761	0.0111025
307	GOLT1B	Q9Y3E0	-0.323908	5.77828	0.000226467	0.00196334		307	NAXE	Q8NCW5	0.177407	6.58233	0.00206866	0.0111025
308	VPS33A	Q96AX1	-0.421927	4.18299	0.000226867	0.00196334		308	CD74	P04233	0.431617	3.59628	0.0020735	0.0111132
309	MRPS9	P82933	-0.336027	4.60629	0.000227359	0.00196334		309	OLA1	Q9NTK5	0.263671	5.29468	0.00208062	0.0111132
310	DHCR24	Q15392	-0.777891	4.95013	0.00023129	0.00198561		310	GPNMB	Q14956	0.428061	5.70245	0.00213927	0.0113918
311	NUP153	P49790	-0.47481	3.1815	0.000231898	0.00198666		311	LTBP4	Q8N2S1	0.57138	4.48788	0.00214935	0.0114163
312	PPM1G	O15355	-0.567683	3.71598	0.000234128	0.00200158		312	ISCU	Q9H1K1	0.50989	4.03447	0.00214944	0.0114163
313	APP	P05067	-0.589463	3.18407	0.000242613	0.00205694		313	XAB2	Q9HCS7	0.72942	2.88013	0.00219582	0.0115875
314	STAT3	P40763	-0.323557	4.752	0.000243375	0.00205914		314	BET1	O15155	0.335502	3.22702	0.0022219	0.0116799
315	SF3A2	Q15428	-0.999228	3.30048	0.000243884	0.00205919		315	TGFB1I1	O43294	0.30589	8.73747	0.00225651	0.0118276
316	SKP1	P63208	-0.305739	6.3931	0.00025239	0.00210926		316	ERC1	Q8IUD2	0.764559	3.97052	0.00225887	0.0118276
317	ACSL3	O95573	-0.360927	6.07204	0.000258228	0.00214455		317	PIN1	Q13526	0.298802	3.79611	0.00226394	0.0118276
318	ERH	P84090	-0.455962	7.15339	0.000261676	0.00216107		318	NUP155	O75694	0.314103	4.25988	0.00226444	0.0118276
319	TIPRL	O75663	-0.417718	4.12589	0.000262284	0.00216107		319	PRKCDBP	Q969G5	0.374199	6.70579	0.00227795	0.011868
320	EIF2A	Q9BY44	-0.435944	3.80424	0.000264185	0.00217236		320	MON2	Q7Z3U7	0.209102	4.44991	0.00228645	0.0118971
321	DLGAP4	Q9Y2H0	-0.567285	5.19245	0.000269015	0.00220324		321	PALM	O75781	0.351141	4.97787	0.00231511	0.0120309
322	LRRC59	Q96AG4	-0.30346	6.36903	0.000279197	0.00228206		322	TBK1	Q9UHD2	0.673704	2.53434	0.0023323	0.0120896
323	EIF2B3	Q9NR50	-0.52833	4.88814	0.000313325	0.00253571		323	CFI	P05156	0.555141	4.55987	0.00236151	0.0121775
324	SSR3	Q9UNL2	-0.275826	5.49202	0.000316853	0.00255919		324	LGALS1	P09382	0.292886	12.9268	0.00236414	0.0121775
325	IPO7	O95373	-0.334994	4.72657	0.00033544	0.00269339		325	EHHADH	Q08426	1.14934	4.2054	0.00243632	0.0125179
326	HIST1H2AD	P20671;Q96KK5;Q99878;P0C0S8;Q6FI13;Q16777;Q9BTM1	-0.445469	10.1402	0.000341197	0.00272891		326	LIMS2	Q7Z4I7	0.346007	5.49351	0.00244349	0.012539
327	TCIRG1	Q13488	-0.344658	4.0318	0.000346233	0.00276379		327	CAV2	P51636	0.36791	3.94872	0.00247878	0.0126724
328	PABPN1	Q86U42	-0.405898	4.97199	0.000349918	0.00278777		328	SUCLG1	P53597	0.228412	7.98515	0.00249282	0.0127125
329	STX17	P56962	-1.88885	8.52932	0.000359522	0.00284399		329	GLIPR2	Q9H4G4	0.249827	5.78844	0.00254489	0.0129458
330	CD9	P21926	-0.293399	9.02621	0.000360393	0.00284399		330	AP2B1	P63010	0.237312	4.73475	0.00256749	0.0130445
331	AP2A2	O94973	-0.258574	5.54391	0.000377045	0.0029522		331	EXOSC9	Q06265	0.680331	2.84088	0.00260412	0.0132008
332	AP3D1	O14617	-0.294904	4.25612	0.000380894	0.00297664		332	PYGM	P11217	0.4018	3.99982	0.00261611	0.0132259
333	ZC3H15	Q8WU90	-0.831998	2.99933	0.000384595	0.00299984		333	FLOT1	O75955	0.155578	7.69852	0.00263203	0.0132598
334	SEC24D	O94855	-0.44392	3.89545	0.000394129	0.00306836		334	DCAF7	P61962	0.171521	4.4834	0.00263254	0.0132598
335	DHX9	Q08211	-0.218722	7.82102	0.000399214	0.00309618		335	EFL1	Q7Z2Z2	1.13948	1.68232	0.00265031	0.0133166
336	CSTF2	P33240	-0.290331	4.0085	0.000419317	0.00323982		336	SAP18	O00422	0.492866	5.12757	0.00274241	0.0137523
337	EIF2B5	Q13144	-0.364681	3.44915	0.000421363	0.0032495		337	PRPF38A	Q8NAV1	0.316302	3.53783	0.00274375	0.0137523
338	RPL19	P84098	-0.350419	5.26044	0.000429889	0.00329662		338	CSRP2	Q16527	1.2093	3.08435	0.00276461	0.0138399
339	SRSF9	Q13242	-0.633534	4.22312	0.0004359	0.00332977		339	ARL8A	Q96BM9	0.20459	6.86603	0.00282852	0.0140739
340	METAP1	P53582	-0.305858	3.76337	0.00044315	0.00337305		340	SNTB2	Q13425	0.222292	7.55679	0.00285849	0.0141713
341	THOC2	Q8NI27	-0.513766	3.57589	0.000446598	0.0033867		341	ACYP1	P07311	0.854358	1.46883	0.00289035	0.014312
342	NPLOC4	Q8TAT6	-0.292151	4.15737	0.000447998	0.00339104		342	MARC1	Q5VT66	0.419166	5.68013	0.00289721	0.0143286
343	SFN	P31947	-0.372212	6.0522	0.000449347	0.00339498		343	UCHL1	P09936	0.444873	4.1706	0.00296155	0.0145764
344	DDX5	P17844	-0.263328	9.1993	0.000451744	0.00340053		344	PICALM	Q13492	0.434738	5.4779	0.00296967	0.0145925
345	PTBP1	P26599	-0.377009	7.87979	0.000454496	0.00341497		345	BCAP31	P51572	0.191349	7.24548	0.00297195	0.0145925
346	CIB1	Q99828	-0.787646	3.72264	0.000460093	0.0034507		346	COQ9	O75208	0.32716	4.39504	0.00298425	0.0146353
347	CHD4	Q14839	-0.265695	4.07088	0.000470425	0.00350611		347	RBMX	P38159	0.290344	6.65752	0.00304153	0.0148806
348	MT2A	P02795	-1.04644	12.2605	0.000470905	0.00350611		348	FAM134C	Q86VR2	0.198658	4.90929	0.00312814	0.0152315
349	PTGES3	Q15185	-0.286216	7.81542	0.000471922	0.0035073		349	NBEA	Q8NFP9	0.647673	4.41696	0.00315125	0.0153077
350	RALGAPB	Q86X10	-0.714553	1.98267	0.000479101	0.00354778		350	SAMHD1	Q9Y3Z3	0.256721	4.02226	0.00327003	0.0158096
351	NELFB	Q8WX92	-0.408653	2.92263	0.00048065	0.00355282		351	SCG2	P13521	0.431606	3.73174	0.00334969	0.0161657
352	TECR	Q9NZ01	-0.353114	4.9295	0.000484765	0.00357289		352	XRN2	Q9H0D6	0.360893	7.29723	0.00335331	0.0161657
353	IRF2BP2	Q7Z5L9	-0.538008	3.51385	0.00048819	0.00358911		353	NDUFS6	O75380	0.279209	5.97079	0.00338565	0.0162917
354	YWHAE	P62258	-0.229853	9.24335	0.000489781	0.00359436		354	HYI	Q5T013	0.635872	2.45974	0.00339345	0.0163101
355	ADSL	P30566	-0.354977	3.06564	0.000493821	0.00361752		355	AHSG	P02765	0.393709	9.53193	0.00350008	0.0167049
356	SERPINB8	P50452	-0.366849	4.97813	0.00051746	0.00376377		356	SLC25A24	Q6NUK1	0.187707	6.62451	0.00354351	0.0168533
357	CDCP1	Q9H5V8	-0.829001	2.04484	0.0005479	0.00394971		357	FAM160B1	Q5W0V3	0.864659	2.45771	0.00356843	0.0169129
358	ADHFE1	Q8IWW8	-2.67985	3.00671	0.000558029	0.00400301		358	NEFM	P07197	0.842868	3.14851	0.00358996	0.0169561
359	EIF4B	P23588	-0.422541	4.2514	0.000558174	0.00400301		359	STXBP1	P61764	0.20974	4.37104	0.00359944	0.0169617
360	YWHAB	P31946	-0.321412	10.6688	0.000567559	0.0040632		360	POSTN	Q15063	0.431488	10.012	0.00361467	0.0170139
361	RPS16	P62249	-0.497787	7.66944	0.000573291	0.00409274		361	SOD1	P00441	0.317922	9.24391	0.00366095	0.0172119
362	TBL1XR1	Q9BZK7	-0.518531	3.49059	0.000585313	0.00416121		362	UPF2	Q9HAU5	0.95019	1.36233	0.0037002	0.0173368
363	ADK	P55263	-0.550645	6.08568	0.000608878	0.00429149		363	PSMB4	P28070	0.243442	5.48154	0.00370933	0.0173432
364	PTBP3	O95758	-0.443859	4.14216	0.000632272	0.00441835		364	MOV10	Q9HCE1	0.42345	3.13058	0.00371004	0.0173432
365	UTRN	P46939	-0.275766	5.17419	0.000636181	0.00443809		365	COG2	Q14746	1.25687	3.34046	0.00371908	0.0173503
366	DTX3L	Q8TDB6	-0.482258	3.42816	0.000648585	0.00451424		366	CORO1B	Q9BR76	0.267364	7.87148	0.00372515	0.0173544
367	TOP1	P11387	-0.594488	4.37304	0.000649301	0.00451424		367	PRSS1	P07477;P07478;Q8NHM4	0.227868	8.34753	0.00374221	0.017414
368	ITGA3	P26006	-0.323213	5.38168	0.000652899	0.00453156		368	ENTPD1	P49961	0.28733	6.21371	0.0037498	0.0174295
369	U2SURP	O15042	-0.493814	4.10074	0.000662132	0.00458012		369	KRT9	P35527	0.982857	5.5336	0.00379244	0.0176078
370	HNRNPU	Q00839	-0.325263	9.67738	0.000679688	0.00467		370	RPE	Q96AT9	0.340715	5.61042	0.00390598	0.018053
371	PRDX3	P30048	-0.241655	11.2892	0.000686119	0.00469842		371	LMNA	P02545	0.220279	9.82423	0.00394653	0.0182189
372	FAU	P62861	-2.00531	3.29328	0.000689926	0.0047166		372	COL5A1	P20908	0.460229	5.60357	0.00395077	0.0182189
373	ARAF	P10398	-0.54745	3.61853	0.000709221	0.00484044		373	SH3GLB1	Q9Y371	0.515407	3.0325	0.00395586	0.0182219
374	SRM	P19623	-0.341811	4.4044	0.000727677	0.00492816		374	PDLIM7	Q9NR12	0.423706	10.0382	0.00396848	0.0182595
375	HNRNPDL	O14979	-0.349049	6.32545	0.000728092	0.00492816		375	SNCG	O76070	0.680891	4.55238	0.00400552	0.0183886
376	UBE2K	P61086	-0.431396	4.29417	0.000754058	0.00507873		376	FDX1	P10109	1.06381	2.35375	0.00401112	0.0183937
377	MMS19	Q96T76	-0.40049	3.79214	0.000765398	0.00512141		377	MRPL11	Q9Y3B7	0.696652	3.39641	0.00402984	0.0184382
378	PEX19	P40855	-1.03316	4.36864	0.000776283	0.00518577		378	PROSC	O94903	0.300456	4.25506	0.00403483	0.0184404
379	RNPEP	Q9H4A4	-0.286028	6.72402	0.000779676	0.00519995		379	FAM98B	Q52LJ0	0.209319	4.15476	0.00415905	0.0189283
380	ALYREF	Q86V81	-0.378873	3.98855	0.000785145	0.00522791		380	MCAM	P43121	0.341697	8.30062	0.00416368	0.0189283
381	KRT19	P08727	-0.41344	10.9214	0.000789408	0.00524777		381	AHCYL2	Q96HN2	0.591437	3.04468	0.00417867	0.0189708
382	XRCC5	P13010	-0.240005	7.05507	0.000827319	0.00548199		382	ZCCHC6	Q5VYS8	1.19986	3.36489	0.004234	0.0191992
383	VCP	P55072	-0.223107	9.15611	0.000836854	0.00553621		383	LTBP1	Q14766	0.60331	4.14091	0.00423837	0.0191992
384	VTN	P04004	-0.538025	9.68747	0.00084266	0.00555667		384	GOLPH3	Q9H4A6	0.242724	4.43472	0.00429651	0.0194263
385	RMDN3	Q96TC7	-0.471033	3.76701	0.000844938	0.00556273		385	RAB5A	P20339	0.180603	8.44384	0.00430272	0.0194263
386	GRK2	P25098	-0.491175	3.70192	0.000863558	0.00564899		386	RUFY1	Q96T51	0.514073	5.24301	0.00431882	0.0194775
387	LIMS1	P48059	-0.340164	7.01	0.000881445	0.00573382		387	PIGT	Q969N2	0.441126	2.80626	0.00433792	0.0195421
388	ATG3	Q9NT62	-0.346828	3.97071	0.000883495	0.00573382		388	COL15A1	P39059	0.184788	8.33504	0.00437282	0.0196777
389	SDHC	Q99643	-0.308102	6.10523	0.000883526	0.00573382		389	NDUFA11	Q86Y39	0.315953	4.06912	0.00448043	0.0200737
390	FARSA	Q9Y285	-0.414707	6.37954	0.000885858	0.00573986		390	AFP	P02771	0.585744	6.23577	0.00448572	0.0200754
391	RPL7	P18124	-0.537618	7.07912	0.000917062	0.00591397		391	ATP6AP1	Q15904	0.358451	2.63254	0.00451395	0.0201797
392	PAFAH1B2	P68402	-0.269582	8.09643	0.000921742	0.00592946		392	STX3	Q13277	0.302172	7.93767	0.00454039	0.0202758
393	SIL1	Q9H173	-1.42536	1.98737	0.000948533	0.00606913		393	C1QC	P02747	0.410508	5.56566	0.00455343	0.0203119
394	WDR36	Q8NI36	-0.989609	2.65198	0.000952471	0.00608194		394	GOT2	P00505	0.198083	8.80158	0.00483277	0.0213027
395	UBE2G1	P62253	-0.632821	8.68966	0.000953506	0.00608194		395	EMC6	Q9BV81	0.654712	3.33086	0.0048563	0.0213834
396	RPL23	P62829	-0.445735	7.54575	0.000978718	0.00621372		396	RPS27	P42677	0.847735	0.925951	0.00487116	0.0214028
397	DNAJC11	Q9NVH1	-0.253547	4.50216	0.000982677	0.00621957		397	PDXK	O00764	0.308415	3.3983	0.00496749	0.0217328
398	SLC1A5	Q15758	-0.298252	6.78256	0.00101101	0.00637293		398	YWHAZ	P63104	0.24166	9.75038	0.00511584	0.0222866
399	BAIAP2	Q9UQB8	-0.403717	4.13839	0.00101833	0.00640561		399	SCD	O00767	0.743731	7.90173	0.00514545	0.0223861
400	NECTIN2	Q92692	-0.682296	3.06518	0.00103031	0.00647103		400	VMP1	Q96GC9	0.278519	4.44317	0.00514963	0.0223861
401	AP1G1	O43747	-0.278359	4.38265	0.00103674	0.00650102		401	GSTT2	P0CG29;P0CG30	0.329267	4.68029	0.0051621	0.0224165
402	TMEM222	Q9H0R3	-0.417878	9.33041	0.00103826	0.00650102		402	DDI2	Q5TDH0	0.965147	4.30898	0.00521544	0.0225525
403	POR	P16435	-0.254512	6.49108	0.00104437	0.0065221		403	MED8	Q96G25	2.59682	8.21512	0.00527832	0.0228004
404	CTTN	Q14247	-0.353097	4.49166	0.00105837	0.00658664		404	SCCPDH	Q8NBX0	0.220086	6.50477	0.0053007	0.0228248
405	CD82	P27701	-0.397971	4.10869	0.00106793	0.00663606		405	NUCKS1	Q9H1E3	0.494031	3.32232	0.00532725	0.022915
406	STAG2	Q8N3U4	-0.938542	2.22538	0.00107244	0.00665399		406	SYVN1	Q86TM6	1.04684	3.24745	0.00539211	0.0231454
407	AGPS	O00116	-0.403673	2.80544	0.00107422	0.00665497		407	CEBPZ	Q03701	0.6434	4.70681	0.00539817	0.0231471
408	GFPT1	Q06210	-0.301395	5.24805	0.0010795	0.00667754		408	MAPKAP1	Q9BPZ7	0.566243	5.86753	0.00544984	0.0233442
409	IFI16	Q16666	-0.639368	3.14636	0.00109149	0.00673067		409	ATP6AP2	O75787	0.887934	2.28713	0.00560304	0.0239254
410	MVP	Q14764	-0.20748	7.84778	0.00111954	0.00684259		410	SUOX	P51687	0.270851	3.83246	0.00562487	0.0239936
411	HSP90AB2P	Q58FF8	-1.05251	4.92335	0.00112175	0.00684583		411	GNG12	Q9UBI6	0.664601	5.72337	0.00565846	0.024076
412	ATRN	O75882	-0.838767	2.9395	0.00112924	0.00686943		412	ZYX	Q15942	0.343653	5.75509	0.00572423	0.0242909
413	EIF5A	P63241	-0.435583	7.34595	0.00113071	0.00686943		413	CHMP2A	O43633	0.222528	5.61683	0.00574063	0.0243353
414	ARHGAP35	Q9NRY4	-0.624893	3.61227	0.00113232	0.00686943		414	PRAF2	O60831	0.216036	5.97538	0.00579826	0.0245541
415	RPL31	P62899	-0.405352	4.2324	0.00115725	0.00698956		415	PBDC1	Q9BVG4	0.188071	4.96812	0.0058103	0.0245797
416	QARS	P47897	-0.223577	5.95449	0.00117823	0.00710582		416	CMC1	Q7Z7K0	0.939221	1.70676	0.00583527	0.0246599
417	RPL9	P32969	-0.278277	6.2482	0.00119354	0.00718757		417	ASL	P04424	0.623267	2.12627	0.00593568	0.0249555
418	UQCR10	Q9UDW1	-0.256885	5.51993	0.00122344	0.00734603		418	PPT1	P50897	0.355216	4.25393	0.00594378	0.0249639
419	MRPL38	Q96DV4	-0.658853	2.83138	0.00122869	0.00736677		419	CRYL1	Q9Y2S2	0.16949	6.05215	0.00594998	0.0249643
420	AK4	P27144	-0.369867	6.74032	0.00123471	0.00739201		420	PEF1	Q9UBV8	0.152582	6.98437	0.00599997	0.0251226
421	GCLM	P48507	-0.739343	3.64016	0.00124643	0.00742959		421	HK1	P19367	0.565504	9.4929	0.00605401	0.0252971
422	BRE	Q9NXR7	-1.03279	3.30502	0.00128757	0.00763041		422	SF3B3	Q15393	0.189388	7.23467	0.00615017	0.0256466
423	OXCT1	P55809	-0.225512	7.91001	0.00136638	0.00802807		423	SEPT11	Q9NVA2	0.29484	5.8024	0.00616968	0.0257017
424	PSMC4	P43686	-0.249344	5.79914	0.00136644	0.00802807		424	MRPS22	P82650	0.420458	5.15488	0.00617595	0.0257017
425	CEACAM1	P13688	-0.408601	4.71748	0.0013762	0.00807383		425	REEP5	Q00765	0.242756	6.28234	0.00619552	0.025757
426	RPS25	P62851	-0.37545	7.28492	0.00138991	0.0081426		426	MPRIP	Q6WCQ1	0.743167	3.24679	0.00628165	0.0260886
427	CYP51A1	Q16850	-1.07716	2.29219	0.00139514	0.00815246		427	UBA3	Q8TBC4	0.214245	5.3325	0.00631744	0.0261577
428	KRT1	P04264	-0.375504	10.1406	0.00139895	0.00815246		428	TMED4	Q7Z7H5	0.241722	7.93756	0.00646826	0.0265957
429	RTCA	O00442	-0.267677	5.31469	0.00141622	0.00822613		429	CCT4	P50991	0.15921	7.49657	0.00647314	0.0265957
430	NPM1	P06748	-0.340398	8.7947	0.00145169	0.00837275		430	SNF8	Q96H20	0.437135	2.91172	0.0064752	0.0265957
431	NUP88	Q99567	-0.558586	4.01665	0.00148942	0.00857828		431	MB	P02144	1.10667	2.84013	0.00659294	0.0269981
432	NUP54	Q7Z3B4	-0.279331	4.8584	0.0015707	0.00892099		432	NUDCD2	Q8WVJ2	0.538981	2.74536	0.00664646	0.0271358
433	S100A16	Q96FQ6	-0.820297	3.48732	0.00157801	0.00895009		433	RTN1	Q16799	0.262053	3.87647	0.00667107	0.0272092
434	CRABP2	P29373	-0.702447	3.58996	0.00159267	0.00898954		434	COPS4	Q9BT78	0.138777	5.62927	0.00696681	0.0283308
435	RPS6	P62753	-0.344494	6.97436	0.00159301	0.00898954		435	SERPINC1	P01008	0.313126	6.62242	0.00697794	0.0283479
436	SNRPG	P62308;A8MWD9	-0.263214	6.91019	0.00159732	0.00898989		436	ATP5I	P56385	0.2173	7.80531	0.00710878	0.0287653
437	WDR61	Q9GZS3	-0.194544	4.40977	0.0015982	0.00898989		437	COL4A5	P29400	1.18203	8.63709	0.00712071	0.0287851
438	CNDP2	Q96KP4	-0.311947	8.72847	0.00161576	0.00906373		438	TRMT112	Q9UI30	0.236224	4.60929	0.00717707	0.0289273
439	SRBD1	Q8N5C6	-0.58776	2.74348	0.00162063	0.00907454		439	MRPL57	Q9BQC6	2.36764	4.27346	0.00721185	0.0290389
440	CTSL	P07711	-0.383457	5.3476	0.00162212	0.00907454		440	SERPINA1	P01009	0.286517	7.96746	0.0072781	0.0292768
441	SERPINB4	P48594	-2.40106	0.631798	0.00164589	0.00919499		441	DUT	P33316	0.268182	5.26504	0.00734231	0.0294602
442	HIF1AN	Q9NWT6	-0.524295	9.77518	0.00166814	0.00929392		442	UQCC2	Q9BRT2	0.300137	3.5077	0.00734525	0.0294602
443	CKAP5	Q14008	-0.344657	3.43446	0.00167793	0.00932311		443	NT5DC1	Q5TFE4	0.675526	4.41623	0.00738675	0.0295976
444	PKP2	Q99959	-0.395156	3.79524	0.00182745	0.0100261		444	NOP14	P78316	0.773671	2.04743	0.00742322	0.0297147
445	ANKHD1	Q8IWZ3	-0.634367	2.68459	0.00185597	0.0101471		445	NAGA	P17050	0.309398	4.62595	0.00749439	0.0299702
446	DNM1L	O00429	-0.271833	5.42862	0.00186611	0.010189		446	NPEPL1	Q8NDH3	0.284799	3.56375	0.00753279	0.0300944
447	C17ORF49	Q8IXM2	-0.235167	4.18073	0.00187623	0.0102306		447	BAG3	O95817	0.307352	5.75419	0.00770186	0.0306926
448	CTNNBL1	Q8WYA6	-0.292268	4.69781	0.00188334	0.0102557		448	ESD	P10768	0.286439	6.9554	0.00776924	0.0309184
449	LUC7L2	Q9Y383	-0.293148	5.35097	0.00192855	0.010488		449	LBR	Q14739	0.310677	5.27933	0.00785936	0.0311559
450	GLTP	Q9NZD2	-0.594065	9.9243	0.00195093	0.0105815		450	FLNA	P21333	0.413538	12.1115	0.00799	0.0316126
451	ITGB4	P16144	-0.344425	5.70986	0.00196218	0.0106284		451	LMF2	Q9BU23	0.234619	3.35626	0.00801452	0.031678
452	EIF3K	Q9UBQ5	-0.265358	5.42674	0.00199954	0.0107738		452	RAB12	Q6IQ22	0.362369	3.32081	0.0080251	0.031678
453	RABEP2	Q9H5N1	-0.707285	4.19856	0.00203314	0.0109405		453	RAB31	Q13636	0.245541	4.84385	0.00802973	0.031678
454	TGOLN2	O43493	-0.768232	3.04769	0.00207947	0.0111132		454	SLC27A1	Q6PCB7	0.347214	2.23682	0.00817075	0.0321106
455	SDCBP	O00560	-0.46335	5.07773	0.00208152	0.0111132		455	RTN3	O95197	0.277509	5.10217	0.0081978	0.032186
456	TROVE2	P10155	-0.280515	5.89889	0.00213539	0.011386		456	SPARC	P09486	0.453169	3.33533	0.00827906	0.0324154
457	ABRACL	Q9P1F3	-0.737548	12.4697	0.00215944	0.0114546		457	SCRN1	Q12765	0.295605	5.52615	0.00827999	0.0324154
458	STMN1	P16949	-0.428753	4.31645	0.00216262	0.0114566		458	MYADM	Q96S97	0.224339	8.72041	0.00840461	0.032778
459	RPS4Y1	P22090	-0.373079	4.11724	0.00216595	0.0114594		459	CDS2	O95674	0.211668	4.56077	0.00851308	0.0331043
460	MAT2A	P31153	-0.174079	6.05849	0.00218139	0.0115262		460	COL6A2	P12110	0.252372	13.4278	0.00868966	0.0336971
461	HCFC1	P51610	-0.290768	3.81069	0.00220113	0.0116006		461	RBBP9	O75884	0.33809	3.71202	0.00893821	0.0343358
462	RPL27A	P46776	-0.425979	7.20924	0.00221134	0.0116394		462	RFTN1	Q14699	0.505138	1.5282	0.009187	0.0351188
463	SLC3A2	P08195	-0.220164	5.98167	0.00223162	0.011716		463	NDUFS3	O75489	0.174962	8.03558	0.00920219	0.0351193
464	MAPRE3	Q9UPY8	-0.260942	4.65668	0.00232416	0.0120627		464	HOOK3	Q86VS8	0.432533	3.63765	0.0092386	0.0352254
465	EZR	P15311	-0.339338	7.24992	0.00235579	0.0121775		465	CRYZ	Q08257	0.190543	7.75352	0.00929155	0.0353943
466	CARMIL1	Q5VZK9	-1.29321	4.98402	0.00236104	0.0121775		466	TMCC3	Q9ULS5	0.635191	3.19588	0.00933638	0.0355321
467	DEFA4	P12838	-0.895106	3.07595	0.00236319	0.0121775		467	THSD4	Q6ZMP0	0.401363	5.02238	0.00969192	0.0366806
468	LAMP1	P11279	-0.347879	6.44558	0.00239864	0.0123397		468	AQR	O60306	0.702018	1.22199	0.00974779	0.036858
469	RPL32	P62910	-0.40565	5.64851	0.00246022	0.012609		469	CRYAB	P02511	0.269691	9.24188	0.00984883	0.0371714
470	OPLAH	O14841	-0.347817	3.76769	0.00247216	0.0126544		470	TMEM43	Q9BTV4	0.232015	6.3956	0.00986772	0.0372084
471	CYP1B1	Q16678	-0.473232	4.26412	0.00249136	0.0127125		471	WDR1	O75083	0.290725	9.20847	0.00990943	0.0373254
472	NCLN	Q969V3	-0.214134	5.86512	0.00250968	0.0127825		472	HSPA13	P48723	0.323355	3.33578	0.00991698	0.0373254
473	IPO9	Q96P70	-0.39209	4.60237	0.00260582	0.0132008		473	PPCS	Q9HAB8	0.342954	3.89933	0.00999658	0.0375215
474	CFC1B	P0CG36;P0CG37	-2.14751	1.12918	0.00260793	0.0132008		474	RAB18	Q9NP72	0.177576	6.93035	0.0100171	0.0375642
475	FUS	P35637	-0.420129	5.26937	0.00262553	0.0132571		475	RUVBL2	Q9Y230	0.256698	6.36674	0.0100409	0.0375847
476	SLC9A3R1	O14745	-0.366307	4.98579	0.00263641	0.013263		476	PALLD	Q8WX93	0.274031	9.34347	0.0103005	0.0385209
477	TARDBP	Q13148	-0.184562	7.87548	0.00278236	0.013905		477	SYNE1	Q8NF91	0.699823	1.71164	0.0103101	0.0385218
478	EIF6	P56537	-0.234997	6.09321	0.0027844	0.013905		478	GPAA1	O43292	0.258647	3.90696	0.0109176	0.0404959
479	HPCAL1	P37235	-0.278024	5.53294	0.00279416	0.0139273		479	PLEKHF1	Q96S99	1.94956	3.14918	0.0110206	0.0407801
480	AIMP2	Q13155	-0.224549	5.85736	0.00279567	0.0139273		480	H1F0	P07305	0.402205	6.36468	0.0110241	0.0407801
481	THOP1	P52888	-0.476933	3.91423	0.00284251	0.0141203		481	RSL1D1	O76021	0.70446	4.27434	0.0112755	0.0415601
482	MTOR	P42345	-0.358614	3.58765	0.00284474	0.0141203		482	PRKAR2A	P13861	0.164469	7.32277	0.0113002	0.0416135
483	LAMA3	Q16787	-0.272317	4.19447	0.00291993	0.0144235		483	WWC3	Q9ULE0	0.850266	0.289713	0.0113947	0.0418488
484	BZW2	Q9Y6E2	-0.372602	3.82891	0.0029483	0.0145461		484	TRRAP	Q9Y4A5	0.772927	1.98115	0.0114296	0.0419048
485	GFM1	Q96RP9	-0.51338	4.49033	0.00295723	0.0145726		485	SLC25A11	Q02978	0.232058	7.78528	0.0114305	0.0419048
486	ALDH16A1	Q8IZ83	-0.348975	3.99921	0.00303007	0.0148423		486	VKORC1L1	Q8N0U8	0.177156	5.51701	0.0114611	0.0419794
487	TSG101	Q99816	-0.176121	4.83505	0.00305521	0.0149297		487	UBA7	P41226	0.361215	4.60828	0.0115471	0.0422189
488	CYB5B	O43169	-0.237366	6.81626	0.00312812	0.0152315		488	LRP1	Q07954	0.220419	6.32185	0.0115962	0.0422477
489	NUDT2	P50583	-0.314369	4.43041	0.00314814	0.0153077		489	LPP	Q93052	0.311163	8.4221	0.0119276	0.0433009
490	TMEM201	Q5SNT2	-0.317171	11.0212	0.00318695	0.0154628		490	MYH11	P35749	0.23908	14.3162	0.0119821	0.043422
491	GSPT1	P15170	-0.18864	4.70293	0.00320675	0.0155404		491	BSG	P35613	0.159628	7.10855	0.0122009	0.0440783
492	FABP3	P05413	-0.712722	5.72858	0.00325579	0.0157594		492	FAR1	Q8WVX9	1.85235	-0.712879	0.0122422	0.0440783
493	EPRS	P07814	-0.16806	6.00635	0.00335551	0.0161657		493	LRRC57	Q8N9N7	0.39469	3.98616	0.0122429	0.0440783
494	HNRNPA3	P51991	-0.251994	8.67902	0.0034172	0.0164049		494	ERC2	O15083	2.23716	7.26781	0.0122601	0.0440783
495	FIS1	Q9Y3D6	-0.519563	4.24893	0.00342963	0.0164453		495	AOC3	Q16853	0.212116	10.9041	0.0122892	0.044144
496	NAT10	Q9H0A0	-0.740807	4.33891	0.00343903	0.0164712		496	MICAL1	Q8TDZ2	0.38114	4.00118	0.0124309	0.0446139
497	COPS3	Q9UNS2	-0.426219	4.60999	0.0034617	0.0165604		497	LUC7L3	O95232	0.792793	5.47573	0.0126796	0.0454268
498	CASP1	P29466	-1.05129	2.23812	0.0034894	0.0166734		498	UBR1	Q8IWV7	0.70546	1.94388	0.0127069	0.0454638
499	LSM3	P62310	-0.268065	7.16789	0.00353546	0.0168533		499	ATP2A3	Q93084	0.309749	4.06844	0.0127121	0.0454638
500	SNAP29	O95721	-0.415513	3.6004	0.00354251	0.0168533		500	CALD1	Q05682	0.526804	8.62235	0.0128466	0.0458646
501	IDE	P14735	-0.460109	2.85952	0.0035581	0.016903		501	PIP	P12273	1.28248	4.13079	0.0129981	0.0462844
502	PYCARD	Q9ULZ3	-0.337546	3.46966	0.00356676	0.0169129		502	HRSP12	P52758	0.407537	3.94102	0.013176	0.0467485
503	RRP9	O43818	-0.619275	2.12748	0.0035778	0.0169377		503	SERPINH1	P50454	0.1617	7.53234	0.0131855	0.0467485
504	WDR3	Q9UNX4	-0.869779	1.6358	0.0035856	0.016955		504	QKI	Q96PU8	0.747535	2.99932	0.0132097	0.0467939
505	TCEB2	Q15370	-0.470794	3.03929	0.00359488	0.0169597		505	DHRS1	Q96LJ7	0.201948	4.64642	0.0133297	0.0471165
506	MYH10	P35580	-0.270593	8.63433	0.00366832	0.0172268		506	SEPT10	Q9P0V9	0.193445	5.42775	0.0133353	0.0471165
507	FKBP4	Q02790	-0.200121	6.9262	0.00367365	0.017232		507	GLRX5	Q86SX6	0.4981	6.68722	0.01335	0.047126
508	USP47	Q96K76	-0.805796	1.41417	0.00372003	0.0173503		508	ARMT1	Q9H993	0.593701	3.51208	0.0136137	0.0478849
509	GAPDHS	O14556	-1.50362	8.6817	0.00386932	0.0179313		509	EDC4	Q6P2E9	1.22687	6.8296	0.0136546	0.0479552
510	RBM39	Q14498	-0.197459	5.31676	0.00387088	0.0179313		510	CPVL	Q9H3G5	0.417222	6.34591	0.013726	0.0481644
511	NUDT5	Q9UKK9	-0.499782	4.3949	0.00390552	0.018053		511	SLC44A2	Q8IWA5	0.265501	4.20001	0.013743	0.048183
512	SYNJ2BP	P57105	-0.213336	5.19728	0.00398338	0.0183074		512	GIMAP4	Q9NUV9	0.290049	3.30612	0.0138467	0.0484635
513	RANBP1	P43487	-0.344854	5.31521	0.00402695	0.0184382		513	SCPEP1	Q9HB40	0.317874	3.58979	0.0138845	0.0485079
514	DCPS	Q96C86	-0.505038	3.79658	0.00413678	0.0188853		514	PCM1	Q15154	1.23234	6.47564	0.0138949	0.0485079
515	PGRMC2	O15173	-0.18676	6.87121	0.00415627	0.0189283		515	PSMA7	O14818	0.152673	6.48995	0.0141099	0.0491708
516	ANXA5	P08758	-0.24359	11.6549	0.00416469	0.0189283		516	PFN2	P35080	0.166411	5.95429	0.0143779	0.049981
517	TRAM1	Q15629	-0.369993	4.9189	0.00429867	0.0194263
518	DERL1	Q9BUN8	-0.15004	5.94688	0.00445682	0.020026
519	EXOSC4	Q9NPD3	-0.63812	3.46913	0.00446001	0.020026
520	S100A6	P06703	-0.303336	7.70597	0.00447631	0.0200737
521	MT-CYB	P00156	-0.336884	11.9066	0.00461289	0.0205547
522	GALE	Q14376	-0.6743	3.90248	0.00463168	0.020616
523	COX6A1	P12074	-0.262851	4.28725	0.00470814	0.0209336
524	NDUFS2	O75306	-0.223066	7.20389	0.00476119	0.0211231
525	MUT	P22033	-0.258789	5.3302	0.00476763	0.0211231
526	ORMDL2	Q53FV1;Q9P0S3	-0.591219	3.49409	0.00476775	0.0211231
527	MT1X	P80297	-0.678633	12.4893	0.00477139	0.0211231
528	MT1G	P13640	-0.749917	5.13865	0.0047947	0.0212033
529	CNOT1	A5YKK6	-0.19515	3.69966	0.00480839	0.0212409
530	ILF2	Q12905	-0.200774	7.43214	0.00482537	0.021293
531	HNRNPUL1	Q9BUJ2	-0.258752	6.6183	0.0048658	0.0214022
532	PPP2R1A	P30153	-0.159437	7.49343	0.00488742	0.0214512
533	PGM3	O95394	-0.235378	5.35104	0.00492797	0.021606
534	PHF5A	Q7RTV0	-0.578675	2.70319	0.00496298	0.0217328
535	CTNND1	O60716	-0.264883	8.2193	0.00497968	0.0217628
536	MND1	Q9BWT6	-0.419936	8.99962	0.0050013	0.021834
537	BAX	Q07812	-0.317347	4.52222	0.00502938	0.0219332
538	PHGDH	O43175	-0.344484	8.56086	0.00519182	0.0225217
539	AP1B1	Q10567	-0.252528	6.01349	0.00520481	0.0225436
540	PSMD4	P55036	-0.293611	4.45861	0.00520787	0.0225436
541	SMC3	Q9UQE7	-0.221935	4.85381	0.00529451	0.0228248
542	EML3	Q32P44	-0.310385	3.82111	0.0052997	0.0228248
543	SRSF11	Q05519	-0.343843	4.00744	0.00538484	0.0231384
544	SPCS1	Q9Y6A9	-0.337448	4.62063	0.00548175	0.0234564
545	AARS	P49588	-0.217607	5.82897	0.0055793	0.0238489
546	RPL4	P36578	-0.352839	8.15805	0.00565803	0.024076
547	SEC61A1	P61619	-0.228972	5.70475	0.00566183	0.024076
548	RPL29	P47914	-0.395687	5.45152	0.00569823	0.0242056
549	NOP2	P46087	-0.422896	2.9391	0.00587548	0.0248042
550	PPME1	Q9Y570	-0.192126	4.71632	0.00589583	0.0248645
551	VAPA	Q9P0L0	-0.241924	6.44955	0.00593359	0.0249555
552	GMPPA	Q96IJ6	-0.198101	5.22579	0.00593566	0.0249555
553	TLDC1	Q6P9B6	-0.336273	2.96686	0.00596792	0.025014
554	DDX27	Q96GQ7	-0.56608	3.39751	0.00602488	0.0252011
555	NME1	P15531	-0.259934	6.41108	0.00607084	0.0253416
556	PNPLA6	Q8IY17	-0.268931	3.92109	0.00629974	0.0261372
557	DYNC1I1	O14576	-0.351379	10.4478	0.0063119	0.0261577
558	PRKD1	Q15139	-0.256444	3.88827	0.00632417	0.0261591
559	SMARCC1	Q92922	-0.712121	8.81864	0.00636398	0.0262972
560	PITPNA	Q00169	-0.327313	5.77061	0.00638523	0.0263584
561	DRG2	P55039	-0.460107	4.80437	0.00639383	0.0263673
562	RUVBL1	Q9Y265	-0.186161	7.39721	0.00640498	0.0263867
563	MYO1D	O94832	-0.220541	5.34841	0.00648237	0.0265985
564	PSME1	Q06323	-0.262502	7.40135	0.00655337	0.0268629
565	MAP2K2	P36507	-0.198039	4.66633	0.00660295	0.0270121
566	NCKAP1	Q9Y2A7	-0.173221	5.91038	0.00663821	0.0271292
567	ADPGK	Q9BRR6	-0.26671	3.44711	0.00680765	0.0277386
568	RPA1	P27694	-0.186597	4.71625	0.0068734	0.0279787
569	NOC2L	Q9Y3T9	-0.500932	3.31547	0.00701171	0.0284568
570	RPA3	P35244	-0.178783	5.34486	0.00710193	0.0287653
571	TP53BP1	Q12888	-0.541995	3.97713	0.00710239	0.0287653
572	LAMTOR4	Q0VGL1	-0.289404	11.7872	0.00714514	0.0288425
573	ZMPSTE24	O75844	-0.261563	5.18614	0.007149	0.0288425
574	PPP1CC	P36873	-0.319486	9.51532	0.0073418	0.0294602
575	ETFB	P38117	-0.236922	8.39465	0.00768749	0.0306825
576	STMN2	Q93045	-1.49766	7.99719	0.00770501	0.0306926
577	UCK1	Q9HA47;Q9BZX2	-0.540663	8.1482	0.00778478	0.0309502
578	NDUFAB1	O14561	-0.341467	5.12442	0.00782794	0.0310916
579	ERBIN	Q96RT1	-0.43345	4.26644	0.00785718	0.0311559
580	BCAT2	O15382	-0.234533	6.41053	0.00791365	0.0313408
581	NFKB1	P19838	-0.178689	4.26371	0.00807024	0.0318072
582	UBQLN1	Q9UMX0	-0.321394	4.78983	0.00808947	0.0318523
583	CROT	Q9UKG9	-0.382048	3.71772	0.00816635	0.0321106
584	RPS13	P62277	-0.442057	5.98819	0.00827321	0.0324154
585	ENY2	Q9NPA8	-0.428871	9.83922	0.00829408	0.0324396
586	AGTRAP	Q6RW13	-0.291247	3.93619	0.0083202	0.0325107
587	NUP85	Q9BW27	-0.423583	3.03526	0.00836297	0.0326467
588	DLD	P09622	-0.165375	7.95743	0.00849344	0.0330929
589	PPP1R7	Q15435	-0.207318	6.76003	0.00850599	0.0331043
590	SNRPD1	P62314	-0.279631	5.61606	0.00852061	0.0331043
591	AP1S1	P61966	-0.333229	4.46343	0.00863458	0.0335153
592	GRWD1	Q9BQ67	-0.296027	3.74435	0.00870017	0.0337059
593	C17ORF75	Q9HAS0	-0.894771	2.07455	0.00870882	0.0337076
594	DDX23	Q9BUQ8	-0.266831	3.68118	0.00871824	0.0337122
595	ACTR3	P61158	-0.148882	8.12532	0.0087648	0.0338602
596	CPSF1	Q10570	-0.293436	3.80168	0.00878176	0.0338938
597	PSMB1	P20618	-0.259111	4.90415	0.0088031	0.0339441
598	MYDGF	Q969H8	-0.367887	7.19001	0.0088968	0.0342732
599	SLFN5	Q08AF3	-0.558768	3.33901	0.0089162	0.0343156
600	G3BP2	Q9UN86	-0.707929	3.72447	0.00892596	0.0343209
601	MRPL17	Q9NRX2	-0.47951	3.81475	0.00898418	0.0344801
602	ANXA2	P07355	-0.227102	11.9164	0.00901107	0.0345509
603	MRPL13	Q9BYD1	-0.434369	3.61339	0.00912087	0.0349392
604	BCLAF1	Q9NYF8	-0.510143	2.02852	0.00918725	0.0351188
605	CARM1	Q86X55	-0.237558	4.19017	0.00919348	0.0351188
606	MOGS	Q13724	-0.27923	6.3194	0.00945234	0.03594
607	THUMPD1	Q9NXG2	-0.323717	4.90874	0.00952904	0.036198
608	NSDHL	Q15738	-0.199165	6.3302	0.00962691	0.0365128
609	SNRPD3	P62318	-0.167612	8.67748	0.00963185	0.0365128
610	LYN	P07948	-0.34726	3.67128	0.00963866	0.0365128
611	PRPF8	Q6P2Q9	-0.194051	5.83344	0.00982364	0.0371105
612	FAM98C	Q17RN3	-0.554234	8.33943	0.00994543	0.0373981
613	PFDN2	Q9UHV9	-0.208781	5.53996	0.00995718	0.0374079
614	VAPB	O95292	-0.3309	4.60116	0.0100353	0.0375847
615	LGALSL	Q3ZCW2	-0.507552	3.506	0.0103284	0.0385549
616	ASUN	Q9NVM9	-0.625557	1.52531	0.0103864	0.038736
617	TTC37	Q6PGP7	-0.315441	4.92582	0.0104972	0.0391136
618	PDK1	Q15118	-0.361242	3.21666	0.0105371	0.0392269
619	BCAS2	O75934	-0.279084	4.42183	0.0106009	0.0394285
620	SRRM1	Q8IYB3	-0.43152	2.31422	0.010628	0.0394933
621	KPNB1	Q14974	-0.187172	6.97374	0.0109119	0.0404959
622	STT3A	P46977	-0.184468	7.16292	0.0110136	0.0407801
623	LXN	Q9BS40	-0.293562	5.97855	0.0110476	0.0408304
624	GPS1	Q13098	-0.14521	5.68673	0.0111524	0.0411804
625	STAT6	P42226	-0.234736	3.45431	0.0112599	0.0415399
626	STRAP	Q9Y3F4	-0.168797	5.05392	0.0113337	0.0416995
627	TBC1D4	O60343	-0.46802	2.51833	0.0115238	0.0421714
628	RETSAT	Q6NUM9	-0.530261	2.64934	0.0115794	0.0422477
629	DHX30	Q7L2E3	-0.346677	3.28603	0.0115861	0.0422477
630	TXLNA	P40222	-0.769296	2.53912	0.0115919	0.0422477
631	TMSB4X	P62328	-0.432202	6.96788	0.011692	0.0425589
632	CLPTM1L	Q96KA5	-0.829471	8.02535	0.0118811	0.0431982
633	TMEM87A	Q8NBN3	-0.394002	4.20189	0.0118887	0.0431982
634	DPP3	Q9NY33	-0.238134	4.67219	0.0119587	0.0433754
635	NDUFS7	O75251	-0.199493	6.8844	0.0120994	0.0438049
636	ALDH18A1	P54886	-0.247715	6.55286	0.0121092	0.0438049
637	CCT5	P48643	-0.158333	7.64133	0.0122206	0.0440783
638	KRT18	P05783	-0.344315	10.6213	0.0122344	0.0440783
639	MRPS23	Q9Y3D9	-0.263239	4.69634	0.0122551	0.0440783
640	TALDO1	P37837	-0.233239	8.3272	0.0125955	0.045165
641	SLC25A6	P12236	-0.246221	10.6362	0.0127313	0.0454927
642	PTCD3	Q96EY7	-0.29625	4.23735	0.0128772	0.045934
643	SON	P18583	-0.425432	3.27654	0.0129785	0.0462549
644	TUBB3	Q13509	-0.216532	6.87714	0.0130287	0.0463532
645	RBPJ	Q06330	-0.997903	7.75256	0.0130952	0.0465493
646	CPSF7	Q8N684	-0.2474	4.8729	0.0131657	0.0467485
647	CLTB	P09497	-0.379362	4.07395	0.013223	0.0468004
648	CLTC	Q00610	-0.186093	9.41457	0.013361	0.047126
649	COQ10B	Q9H8M1	-0.452427	3.49922	0.0134536	0.0474119
650	ARL15	Q9NXU5	-1.28243	5.80017	0.0135442	0.04769
651	NUP93	Q8N1F7	-0.163855	5.30379	0.0136229	0.0478849
652	VPS29	Q9UBQ0	-0.256485	5.19803	0.0138034	0.0483533
653	CDV3	Q9UKY7	-0.658184	2.01214	0.0138745	0.0485079
654	MATR3	P43243	-0.190205	6.5923	0.0139529	0.0486687
655	COPS2	P61201	-0.127537	5.34897	0.0141213	0.0491708
656	SOD2	P04179	-0.279693	10.9456	0.0141329	0.0491708

## Sheet: Supplementary Table S3
Supplementary Table S3: List of 111 common genes/proteins
			RNAseq FDR < 0.05 hits				Proteomics FDR < 0.05 hits
genes_symb	genes_ensembl	uniprots	logFC	logCPM	PValue	FDR	logFC	P.Value	adj.P.Val
SFN	ENSG00000175793	P31947	-3.62187	7.22456	9.37062e-12	2.30188e-08	-0.372212	0.000449347	0.00339498
ARPC1B	ENSG00000130429	O15143	-2.36892	5.51475	1.22608e-10	1.03617e-07	-0.312004	6.55784e-05	0.000748032
S100A16	ENSG00000188643	Q96FQ6	-2.44294	6.253	1.31839e-10	1.05338e-07	-0.820297	0.00157801	0.00895009
ANXA2	ENSG00000182718	P07355	-2.62089	11.0275	1.38493e-10	1.05338e-07	-0.227102	0.00901107	0.0345509
ITGA3	ENSG00000005884	P26006	-2.61913	8.80081	3.1847e-10	1.8633e-07	-0.323213	0.000652899	0.00453156
ADHFE1	ENSG00000147576	Q8IWW8	2.42984	3.4295	1.59455e-09	5.48837e-07	-2.67985	0.000558029	0.00400301
ITGB4	ENSG00000132470	P16144	-2.28089	8.2299	1.697e-09	5.61192e-07	-0.344425	0.00196218	0.0106284
PKM	ENSG00000067225	P14618	-1.80331	9.84875	1.76266e-09	5.74576e-07	-0.400813	1.47882e-05	0.000224288
MUC1	ENSG00000185499	P15941	-3.35906	3.91619	2.54919e-09	7.18116e-07	-1.68966	6.88526e-08	4.02788e-06
FKBP5	ENSG00000096060	Q13451	-1.72036	6.59828	5.28255e-09	1.21755e-06	-0.732679	3.22238e-08	2.56484e-06
C1QC	ENSG00000159189	P02747	-3.65527	3.23582	5.8679e-09	1.29994e-06	0.410508	0.00455343	0.0203119
FRAS1	ENSG00000138759	Q86XX4	2.37616	7.02055	1.49418e-08	2.45282e-06	0.977736	0.000665692	0.00458924
KLK10	ENSG00000129451	O43240	-3.35583	3.1629	2.56906e-08	3.59637e-06	-1.85785	8.30306e-08	4.49195e-06
SERPINB1	ENSG00000021355	P30740	-2.76353	6.20536	3.22396e-08	4.43158e-06	-0.847119	5.35714e-08	3.48214e-06
S100A2	ENSG00000196754	P29034	-3.83982	8.93332	4.39948e-08	5.76938e-06	-2.53325	3.40773e-14	4.65156e-11
KRT19	ENSG00000171345	P08727	-3.06082	10.3999	4.45298e-08	5.80618e-06	-0.41344	0.000789408	0.00524777
MND1	ENSG00000121211	Q9BWT6	-3.0874	1.18124	6.52409e-08	7.74071e-06	-0.419936	0.0050013	0.021834
ITGA2	ENSG00000164171	P17301	-2.45842	8.30004	1.04623e-07	1.10095e-05	-0.561305	2.94752e-06	6.22169e-05
PLEC	ENSG00000178209	Q15149	-1.58601	9.61452	1.08373e-07	1.11588e-05	0.25678	0.000547134	0.00394971
SERPINE1	ENSG00000106366	P05121	-3.57656	6.75347	1.442e-07	1.37098e-05	-2.73394	6.32298e-12	2.58926e-09
RUVBL1	ENSG00000175792	Q9Y265	-1.6176	5.36422	1.91099e-07	1.70332e-05	-0.186161	0.00640498	0.0263867
LAMC2	ENSG00000058085	Q13753	-2.55189	9.23186	2.61544e-07	2.1314e-05	-1.3432	1.0152e-09	1.43353e-07
NNMT	ENSG00000166741	P40261	-2.71941	5.08225	3.23368e-07	2.42186e-05	-1.41795	3.06285e-07	1.12994e-05
HK2	ENSG00000159399	P52789	-3.04479	6.74678	3.81563e-07	2.74714e-05	-1.1386	1.35543e-10	2.77524e-08
FAM83H	ENSG00000180921	Q6ZRV2	-1.54167	6.25603	4.94212e-07	3.41725e-05	1.82932	0.000763983	0.00512141
ORMDL2	ENSG00000123353	Q53FV1;Q9P0S3	-1.49042	4.50462	6.12225e-07	4.07281e-05	-0.591219	0.00476775	0.0211231
CAD	ENSG00000084774	P27708	-1.53932	6.10057	6.30939e-07	4.16147e-05	-0.530554	8.20536e-07	2.48896e-05
KRT6A	ENSG00000205420	P02538	-6.41103	8.32827	7.60954e-07	4.87737e-05	-0.494368	6.53248e-05	0.000748032
HMGA1	ENSG00000137309	P17096	-1.87833	6.12279	8.17882e-07	5.18401e-05	-1.29495	1.15923e-06	3.20746e-05
LAMA3	ENSG00000053747	Q16787	-1.34186	7.85373	1.0515e-06	6.30518e-05	-0.272317	0.00291993	0.0144235
S100A10	ENSG00000197747	P60903	-1.71495	5.87736	1.41459e-06	7.93051e-05	-0.400192	1.89887e-05	0.000271884
MKI67	ENSG00000148773	P46013	-5.29646	6.15819	1.43784e-06	7.96801e-05	1.50203	0.00199654	0.0107718
SERPINA3	ENSG00000196136	P01011	-6.7433	4.87931	1.47516e-06	8.10448e-05	-2.71736	3.78201e-09	4.42496e-07
CRABP2	ENSG00000143320	P29373	-2.32151	4.66421	1.86583e-06	9.85521e-05	-0.702447	0.00159267	0.00898954
CLU	ENSG00000120885	P10909	3.01029	8.07969	2.0427e-06	0.000106316	0.646569	3.92746e-06	7.76955e-05
HK1	ENSG00000156515	P19367	-1.30896	7.49135	3.30525e-06	0.000156471	0.565504	0.00605401	0.0252971
LXN	ENSG00000079257	Q9BS40	-2.26722	6.65749	3.33769e-06	0.00015768	-0.293562	0.0110476	0.0408304
MRC2	ENSG00000011028	Q9UBG0	-1.52828	6.16976	3.35115e-06	0.000157989	0.391081	0.000357615	0.00284096
SH3BGRL3	ENSG00000142669	Q9H299	-1.82678	4.35668	4.58498e-06	0.000203938	-0.612545	1.88249e-08	1.64017e-06
S100A6	ENSG00000197956	P06703	-2.04953	8.59832	4.66352e-06	0.000205033	-0.303336	0.00447631	0.0200737
PIP	ENSG00000159763	P12273	2.84418	0.600961	4.99463e-06	0.000216693	1.28248	0.0129981	0.0462844
CRYM	ENSG00000103316	Q14894	1.91314	3.44945	6.13681e-06	0.000255996	0.540219	0.000297562	0.00242249
SERPINB5	ENSG00000206075	P36952	-1.84653	6.20704	6.73344e-06	0.000278511	-0.931992	7.53787e-07	2.32087e-05
ANXA8	ENSG00000265190	P13928	-2.13089	6.15278	6.90977e-06	0.000284325	1.37888	0.000462569	0.00345661
SLFN5	ENSG00000166750	Q08AF3	-1.53151	7.47218	7.72029e-06	0.000310691	-0.558768	0.0089162	0.0343156
G6PD	ENSG00000160211	P11413	-1.75215	4.92599	9.69468e-06	0.000376213	-0.644231	2.59326e-12	1.32743e-09
PAICS	ENSG00000128050	P22234	-1.51687	6.38661	9.84622e-06	0.000380154	-0.437726	3.17459e-06	6.56562e-05
SIGMAR1	ENSG00000147955	Q99720	-1.50185	4.21567	1.0286e-05	0.000391178	0.347003	0.000717997	0.00488405
FASN	ENSG00000169710	P49327	-1.62052	8.42227	1.15479e-05	0.000430556	-0.809356	6.83466e-08	4.02788e-06
TIMP1	ENSG00000102265	P01033	-2.02558	7.48326	1.46105e-05	0.000516073	-1.17861	7.76745e-10	1.13599e-07
CIB1	ENSG00000185043	Q99828	-1.69161	5.97659	1.54251e-05	0.000539003	-0.787646	0.000460093	0.0034507
NME1	ENSG00000239672	P15531	-1.62547	3.63868	1.67058e-05	0.000570747	-0.259934	0.00607084	0.0253416
MT2A	ENSG00000125148	P02795	-1.99249	7.28005	1.9798e-05	0.000651878	-1.04644	0.000470905	0.00350611
GLRX	ENSG00000173221	P35754	-1.69023	4.37515	2.03083e-05	0.000665382	-0.524717	1.60273e-05	0.000236938
SLC2A1	ENSG00000117394	P11166	-1.52057	6.62093	2.149e-05	0.000693576	-0.947228	2.0582e-08	1.72007e-06
MCM3	ENSG00000112118	P25205	-1.54795	6.4739	2.29162e-05	0.000731332	-1.51263	4.32081e-13	2.94895e-10
QSOX1	ENSG00000116260	O00391	-1.24624	7.41083	2.39046e-05	0.000756527	-1.26172	3.05814e-11	8.94506e-09
EIF5A	ENSG00000132507	P63241	-1.37251	6.77756	2.7228e-05	0.00084433	-0.435583	0.00113071	0.00686943
ABRACL	ENSG00000146386	Q9P1F3	-1.60854	4.08987	2.92002e-05	0.000893151	-0.737548	0.00215944	0.0114546
VMP1	ENSG00000062716	Q96GC9	-1.6568	8.96788	2.99765e-05	0.000915669	0.278519	0.00514963	0.0223861
MRPL17	ENSG00000158042	Q9NRX2	-1.27344	5.11594	3.22532e-05	0.000961212	-0.47951	0.00898418	0.0344801
CKAP4	ENSG00000136026	Q07065	-1.16185	6.27103	3.90988e-05	0.00111799	0.22765	0.000188129	0.00170439
SERPINB4	ENSG00000206073	P48594	-5.19654	6.03569	3.98545e-05	0.0011325	-2.40106	0.00164589	0.00919499
CLTB	ENSG00000175416	P09497	-1.22436	5.82127	4.25263e-05	0.00119356	-0.379362	0.013223	0.0468004
CEACAM1	ENSG00000079385	P13688	-1.80199	6.84945	4.27953e-05	0.00119964	-0.408601	0.0013762	0.00807383
FSCN1	ENSG00000075618	Q16658	-1.36672	5.15318	4.49125e-05	0.00124977	-0.730538	5.64481e-08	3.55623e-06
APRT	ENSG00000198931	P07741	-1.32362	5.14842	5.17679e-05	0.0014029	-0.472165	3.36621e-07	1.18833e-05
PLAT	ENSG00000104368	P00750	-2.84907	7.84099	5.46493e-05	0.00146877	-0.84994	4.98406e-06	9.27715e-05
SLPI	ENSG00000124107	P03973	-2.939	6.01903	6.18761e-05	0.00164556	-1.2446	1.38213e-05	0.000214387
CDCP1	ENSG00000163814	Q9H5V8	-1.44453	6.71435	6.47474e-05	0.00170601	-0.829001	0.0005479	0.00394971
WDR77	ENSG00000116455	Q9BQA1	-1.25687	4.47077	7.53188e-05	0.0019515	-0.347524	7.12436e-06	0.000121559
MVP	ENSG00000013364	Q14764	-1.23845	7.03816	7.58047e-05	0.00196089	-0.20748	0.00111954	0.00684259
TMSB10	ENSG00000034510	P63313	-1.35253	8.79998	7.58816e-05	0.00196089	-0.807413	4.38446e-06	8.36008e-05
TP53I3	ENSG00000115129	Q53FA7	-1.37257	4.15112	8.71043e-05	0.00220838	-0.44488	0.000168191	0.00156532
UQCC2	ENSG00000137288	Q9BRT2	-1.22127	4.75812	8.84384e-05	0.00223229	0.300137	0.00734525	0.0294602
GPC1	ENSG00000063660	P35052	-1.45106	6.3792	9.14583e-05	0.00229834	1.10027	1.81899e-06	4.20834e-05
PYCARD	ENSG00000103490	Q9ULZ3	-1.7358	2.5762	0.000107476	0.00262849	-0.337546	0.00356676	0.0169129
HSPA1A	ENSG00000204389	P0DMV8;P0DMV9	1.61585	9.84046	0.000121483	0.00291177	0.916147	8.03708e-13	4.70169e-10
ALDH1A3	ENSG00000184254	P47895	-1.28634	9.35188	0.000131961	0.00313002	-0.604291	5.16265e-10	8.80877e-08
MCM7	ENSG00000166508	P33993	-1.28358	6.62198	0.000139701	0.00326943	-2.60316	2.57848e-09	3.29577e-07
TYMP	ENSG00000025708	P19971	-1.38691	4.09817	0.000152158	0.00352482	-0.544094	6.47604e-05	0.000744927
LACTB2	ENSG00000147592	Q53H82	-1.34922	4.09937	0.000178715	0.00403293	-0.954156	8.48483e-06	0.000142399
MSMO1	ENSG00000052802	Q15800	-1.63728	5.98245	0.000191982	0.0042655	-0.844714	4.08153e-06	7.89444e-05
PPA1	ENSG00000180817	Q15181	-1.26379	6.92625	0.000208817	0.00457712	-0.216393	0.000193371	0.00174034
CTSB	ENSG00000164733	P07858	-1.32787	9.14104	0.000233029	0.00504005	-0.767424	3.953e-10	7.70835e-08
PCNA	ENSG00000132646	P12004	-1.37046	6.20726	0.000321207	0.00657926	-0.519948	3.95958e-06	7.78779e-05
FARSB	ENSG00000116120	Q9NSD9	-1.25012	5.29628	0.000326623	0.00666929	-0.385704	2.43612e-11	7.91994e-09
CRYAB	ENSG00000109846	P02511	1.46785	4.65413	0.000338931	0.00685613	0.269691	0.00984883	0.0371714
SERPINB3	ENSG00000057149	P29508	-4.55476	8.00979	0.000350695	0.00705657	-2.78587	5.39103e-15	1.10381e-11
RANBP1	ENSG00000099901	P43487	-1.2437	5.52251	0.000390755	0.00769749	-0.344854	0.00402695	0.0184382
MAT2A	ENSG00000168906	P31153	-1.08025	7.703	0.000524522	0.00990773	-0.174079	0.00218139	0.0115262
PGK1	ENSG00000102144	P00558	-1.36854	8.78655	0.000596579	0.0110403	-0.497256	2.05956e-05	0.000287846
MMP7	ENSG00000137673	P09237	-2.37006	6.5168	0.000605125	0.0111713	-1.14745	6.79587e-09	7.52138e-07
KRT16	ENSG00000186832	P08779	-1.53018	4.50799	0.000652266	0.0119336	-1.31127	1.22894e-05	0.000191351
HNRNPAB	ENSG00000197451	Q99729	-1.10374	6.22372	0.000849341	0.0148394	-0.651948	1.11298e-08	1.01281e-06
BZW2	ENSG00000136261	Q9Y6E2	-1.25847	5.84655	0.000890807	0.0153988	-0.372602	0.0029483	0.0145461
DHCR24	ENSG00000116133	Q15392	-1.25194	8.70521	0.000895871	0.0154512	-0.777891	0.00023129	0.00198561
GALE	ENSG00000117308	Q14376	-1.18214	5.19657	0.00101679	0.0170776	-0.6743	0.00463168	0.020616
LMOD1	ENSG00000163431	P29536	1.87354	5.70473	0.0011735	0.019264	0.354971	0.00197634	0.010691
CGNL1	ENSG00000128849	Q0VF96	1.15557	6.82842	0.00131792	0.0212524	0.642589	0.000617419	0.00434421
PLS1	ENSG00000120756	Q14651	-1.41683	5.0432	0.00161294	0.0249519	-0.848907	1.245e-06	3.37635e-05
SSR3	ENSG00000114850	Q9UNL2	-1.17011	7.18291	0.0016835	0.0258332	-0.275826	0.000316853	0.00255919
MYDGF	ENSG00000074842	Q969H8	-1.16309	5.21122	0.00174444	0.0265886	-0.367887	0.0088968	0.0342732
LRRC59	ENSG00000108829	Q96AG4	-1.03342	7.25952	0.00180156	0.0273871	-0.30346	0.000279197	0.00228206
LYN	ENSG00000254087	P07948	-1.11396	5.21045	0.00210441	0.0312824	-0.34726	0.00963866	0.0365128
S100A14	ENSG00000189334	Q9HCY8	-1.55436	5.72014	0.00227579	0.033352	-1.31928	4.31561e-08	3.10042e-06
SYNPO2	ENSG00000172403	Q9UMS6	1.36715	7.63726	0.00288398	0.0406404	0.579333	2.1626e-05	0.000300199
DNPH1	ENSG00000112667	O43598	-1.3097	3.24484	0.00291666	0.0408742	0.498911	2.7391e-05	0.000367758
DHCR7	ENSG00000172893	Q9UBM7	-1.33256	5.39917	0.00311855	0.0430485	-0.643257	1.30256e-07	6.27526e-06
SNCG	ENSG00000173267	O76070	-1.60272	2.20438	0.00327698	0.0449364	0.680891	0.00400552	0.0183886
FBN2	ENSG00000138829	P35556	-1.45812	4.17335	0.00361951	0.0489861	0.363805	1.07566e-05	0.000171394
